# Supplementary material for: Photochromic Molybdate for Advancing Anode Capacity of Lithium‐Ion Battery
Source: Adv Sci (Weinh). 2025 Nov 30;13(6):e19866. doi: 10.1002/advs.202519866 (PMC12866782; doi:10.1002/advs.202519866)
Supplement: Supplementary file 3 — Supporting Information [file ADVS-13-e19866-s001.zip]

Archive with 3 entries (3 files):
- checkcif_compound 1.pdf
- Compound 1_CCDC_2464598.cif
- Compound 1_CCDC_2464598.zip
