# Supplementary material for: Photochromic Molybdate for Advancing Anode Capacity of Lithium‐Ion Battery
Source: Adv Sci (Weinh). 2025 Nov 30;13(6):e19866. doi: 10.1002/advs.202519866 (PMC12866782; doi:10.1002/advs.202519866)
Supplement: Supplementary file 3 — Supporting Information [file ADVS-13-e19866-s001.zip › Compound 1_CCDC_2464598.cif]

data_a
_audit_creation_date               2024-11-13
_audit_creation_method
;
Olex2 1.3
(compiled 2020.11.12 svn.r5f609507 for OlexSys, GUI svn.r6408)
;
_shelx_SHELXL_version_number       '2018/3'
_audit_contact_author_address      ?
_audit_contact_author_email        ?
_audit_contact_author_name         ''
_audit_contact_author_phone        ?
_publ_contact_author_id_orcid      ?
_publ_section_references
;
Bourhis, L.J., Dolomanov, O.V., Gildea, R.J., Howard, J.A.K., Puschmann, H.
 (2015). Acta Cryst. A71, 59-75.

Dolomanov, O.V., Bourhis, L.J., Gildea, R.J, Howard, J.A.K. & Puschmann, H.
 (2009), J. Appl. Cryst. 42, 339-341.

Sheldrick, G.M. (2015). Acta Cryst. C71, 3-8.
;
_chemical_name_common              ?
_chemical_name_systematic          ?
_chemical_formula_moiety           'Mo9 O28, C12 H14 N2'
_chemical_formula_sum              'C12 H14 Mo9 N2 O28'
_chemical_formula_weight           1497.71
_chemical_melting_point            ?
loop_
  _atom_type_symbol
  _atom_type_description
  _atom_type_scat_dispersion_real
  _atom_type_scat_dispersion_imag
  _atom_type_scat_source
 'C' 'C' 0.0033 0.0016 'International Tables Vol C Tables 4.2.6.8 and 6.1.1.4'
 'H' 'H' 0.0000 0.0000 'International Tables Vol C Tables 4.2.6.8 and 6.1.1.4'
 'Mo' 'Mo' -1.6832 0.6857
 'International Tables Vol C Tables 4.2.6.8 and 6.1.1.4'
 'N' 'N' 0.0061 0.0033 'International Tables Vol C Tables 4.2.6.8 and 6.1.1.4'
 'O' 'O' 0.0106 0.0060 'International Tables Vol C Tables 4.2.6.8 and 6.1.1.4'

_shelx_space_group_comment
;
The symmetry employed for this shelxl refinement is uniquely defined
by the following loop, which should always be used as a source of
symmetry information in preference to the above space-group names.
They are only intended as comments.
;
_space_group_crystal_system        'monoclinic'
_space_group_IT_number             15
_space_group_name_H-M_alt          'C 1 2/c 1'
_space_group_name_Hall             '-C 2yc'
loop_
  _space_group_symop_operation_xyz
 'x, y, z'
 '-x, y, -z+1/2'
 'x+1/2, y+1/2, z'
 '-x+1/2, y+1/2, -z+1/2'
 '-x, -y, -z'
 'x, -y, z-1/2'
 '-x+1/2, -y+1/2, -z'
 'x+1/2, -y+1/2, z-1/2'

_cell_length_a                     26.8624(16)
_cell_length_b                     5.4839(2)
_cell_length_c                     24.6339(11)
_cell_angle_alpha                  90
_cell_angle_beta                   122.636(6)
_cell_angle_gamma                  90
_cell_volume                       3055.9(3)
_cell_formula_units_Z              4
_cell_measurement_reflns_used      7497
_cell_measurement_temperature      293(2)
_cell_measurement_theta_max        30.1410
_cell_measurement_theta_min        3.0180
_shelx_estimated_absorpt_T_max     ?
_shelx_estimated_absorpt_T_min     ?
_exptl_absorpt_coefficient_mu      3.678
_exptl_absorpt_correction_T_max    ?
_exptl_absorpt_correction_T_min    ?
_exptl_absorpt_correction_type     none
_exptl_absorpt_process_details     ?
_exptl_absorpt_special_details     ?
_exptl_crystal_colour              'clear light colourless'
_exptl_crystal_colour_lustre       clear
_exptl_crystal_colour_modifier     light
_exptl_crystal_colour_primary      colourless
_exptl_crystal_density_diffrn      3.255
_exptl_crystal_density_meas        ?
_exptl_crystal_density_method      ?
_exptl_crystal_description         block
_exptl_crystal_F_000               2808
_exptl_crystal_size_max            ?
_exptl_crystal_size_mid            ?
_exptl_crystal_size_min            ?
_exptl_transmission_factor_max     ?
_exptl_transmission_factor_min     ?
_diffrn_reflns_av_R_equivalents    0.0309
_diffrn_reflns_av_unetI/netI       0.0285
_diffrn_reflns_Laue_measured_fraction_full  0.989
_diffrn_reflns_Laue_measured_fraction_max  0.989
_diffrn_reflns_limit_h_max         31
_diffrn_reflns_limit_h_min         -31
_diffrn_reflns_limit_k_max         5
_diffrn_reflns_limit_k_min         -6
_diffrn_reflns_limit_l_max         29
_diffrn_reflns_limit_l_min         -28
_diffrn_reflns_number              10974
_diffrn_reflns_point_group_measured_fraction_full  0.989
_diffrn_reflns_point_group_measured_fraction_max  0.989
_diffrn_reflns_theta_full          25.022
_diffrn_reflns_theta_max           25.022
_diffrn_reflns_theta_min           3.033
_diffrn_ambient_temperature        293(2)
_diffrn_detector_area_resol_mean   ?
_diffrn_measured_fraction_theta_full  0.989
_diffrn_measured_fraction_theta_max  0.989
_diffrn_measurement_device_type    'multiwire proportional'
_diffrn_measurement_method         'phi and omega scans'
_diffrn_radiation_monochromator    graphite
_diffrn_radiation_type             MoK\a
_diffrn_radiation_wavelength       0.71073
_diffrn_source                     ?
_reflns_Friedel_coverage           0.000
_reflns_Friedel_fraction_full      .
_reflns_Friedel_fraction_max       .
_reflns_number_gt                  2245
_reflns_number_total               2678
_reflns_special_details
;
 Reflections were merged by SHELXL according to the crystal
 class for the calculation of statistics and refinement.
 
 _reflns_Friedel_fraction is defined as the number of unique
 Friedel pairs measured divided by the number that would be
 possible theoretically, ignoring centric projections and
 systematic absences.
;
_reflns_threshold_expression       'I > 2\s(I)'
_computing_cell_refinement         ?
_computing_data_collection         ?
_computing_data_reduction          ?
_computing_molecular_graphics      'Olex2 1.3 (Dolomanov et al., 2009)'
_computing_publication_material    'Olex2 1.3 (Dolomanov et al., 2009)'
_computing_structure_refinement    'SHELXL 2018/3 (Sheldrick, 2015)'
_computing_structure_solution      'olex2.solve 1.3 (Bourhis et al., 2015)'
_refine_diff_density_max           2.834
_refine_diff_density_min           -0.967
_refine_diff_density_rms           0.199
_refine_ls_extinction_coef         .
_refine_ls_extinction_method       none
_refine_ls_goodness_of_fit_ref     1.082
_refine_ls_hydrogen_treatment      mixed
_refine_ls_matrix_type             full
_refine_ls_number_parameters       240
_refine_ls_number_reflns           2678
_refine_ls_number_restraints       0
_refine_ls_R_factor_all            0.0400
_refine_ls_R_factor_gt             0.0316
_refine_ls_restrained_S_all        1.082
_refine_ls_shift/su_max            0.002
_refine_ls_shift/su_mean           0.000
_refine_ls_structure_factor_coef   Fsqd
_refine_ls_weighting_details      
 'w=1/[\s^2^(Fo^2^)+(0.0464P)^2^+23.0120P] where P=(Fo^2^+2Fc^2^)/3'
_refine_ls_weighting_scheme        calc
_refine_ls_wR_factor_gt            0.0832
_refine_ls_wR_factor_ref           0.0895
_refine_special_details            ?
_olex2_refinement_description
;
1. Fixed Uiso
 At 1.2 times of:
  All C(H) groups
 At 1.5 times of:
  All C(H,H,H) groups
2.a Aromatic/amide H refined with riding coordinates:
 C1(H1), C5(H5)
2.b Idealised Me refined as rotating group:
 C6(H6A,H6B,H6C)
;
_atom_sites_solution_hydrogens     mixed
_atom_sites_solution_primary       iterative
_atom_sites_solution_secondary     ?
loop_
  _atom_site_label
  _atom_site_type_symbol
  _atom_site_fract_x
  _atom_site_fract_y
  _atom_site_fract_z
  _atom_site_U_iso_or_equiv
  _atom_site_adp_type
  _atom_site_occupancy
  _atom_site_site_symmetry_order
  _atom_site_calc_flag
  _atom_site_refinement_flags_posn
  _atom_site_refinement_flags_adp
  _atom_site_refinement_flags_occupancy
  _atom_site_disorder_assembly
  _atom_site_disorder_group
 Mo3 Mo 0.70056(2) 0.54761(7) 0.37307(2) 0.00845(15) Uani 1 1 d . . . . .
 Mo2 Mo 0.80168(2) 0.08910(7) 0.49453(2) 0.00775(15) Uani 1 1 d . . . . .
 Mo1 Mo 0.90133(2) -0.37579(7) 0.61604(2) 0.00895(15) Uani 1 1 d . . . . .
 Mo5 Mo 0.500000 1.36432(11) 0.250000 0.01200(18) Uani 1 2 d S T P . .
 Mo4 Mo 0.60002(2) 1.00969(8) 0.25264(3) 0.01323(16) Uani 1 1 d . . . . .
 O4 O 0.84516(16) -0.0925(6) 0.5731(2) 0.0111(8) Uani 1 1 d . . . . .
 O10 O 0.64942(16) 0.8210(6) 0.33507(19) 0.0125(8) Uani 1 1 d . . . . .
 O13 O 0.54483(16) 1.2684(7) 0.2136(2) 0.0157(9) Uani 1 1 d . . . . .
 O7 O 0.74730(16) 0.3622(6) 0.4538(2) 0.0125(8) Uani 1 1 d . . . . .
 O6 O 0.75639(16) -0.1416(6) 0.4453(2) 0.0155(9) Uani 1 1 d . . . . .
 O14 O 0.54831(16) 1.5558(6) 0.3118(2) 0.0135(9) Uani 1 1 d . . . . .
 O3 O 0.85396(17) -0.5987(6) 0.5638(2) 0.0156(9) Uani 1 1 d . . . . .
 O1 O 0.94358(16) -0.5468(6) 0.6914(2) 0.0134(8) Uani 1 1 d . . . . .
 O11 O 0.64974(18) 1.0610(7) 0.2314(2) 0.0245(10) Uani 1 1 d . . . . .
 O8 O 0.74721(18) 0.5705(7) 0.3472(2) 0.0219(10) Uani 1 1 d . . . . .
 O5 O 0.84943(18) 0.1210(7) 0.4701(2) 0.0196(9) Uani 1 1 d . . . . .
 O2 O 0.94719(18) -0.3247(7) 0.5896(2) 0.0205(9) Uani 1 1 d . . . . .
 O12 O 0.56104(17) 0.7715(7) 0.2055(2) 0.0231(10) Uani 1 1 d . . . . .
 O9 O 0.65428(16) 0.3188(6) 0.3266(2) 0.0162(9) Uani 1 1 d . . . . .
 N1 N 0.8936(2) 0.8943(9) 0.3820(3) 0.0283(13) Uani 1 1 d . . . . .
 C1 C 0.9499(3) 0.9167(11) 0.4002(4) 0.0301(16) Uani 1 1 d . . . . .
 H1 H 0.960585 1.036701 0.381659 0.036 Uiso 1 1 calc R U . . .
 C2 C 0.9925(3) 0.7635(12) 0.4461(4) 0.0330(17) Uani 1 1 d . . . . .
 C4 C 0.9184(3) 0.5645(12) 0.4535(4) 0.0332(17) Uani 1 1 d . . . . .
 C5 C 0.8778(3) 0.7195(12) 0.4078(4) 0.0345(17) Uani 1 1 d . . . . .
 H5 H 0.838204 0.703525 0.394152 0.041 Uiso 1 1 calc R U . . .
 C6 C 0.8477(3) 1.0544(13) 0.3324(4) 0.0395(18) Uani 1 1 d . . . . .
 H6A H 0.865769 1.198097 0.328194 0.059 Uiso 1 1 calc R U . . .
 H6B H 0.820548 1.100075 0.344605 0.059 Uiso 1 1 calc R U . . .
 H6C H 0.826735 0.969608 0.291905 0.059 Uiso 1 1 calc R U . . .
 C3 C 0.9778(3) 0.5826(10) 0.4751(3) 0.0253(15) Uani 1 1 d . . . . .
 H2 H 1.029(3) 0.778(12) 0.457(4) 0.04(2) Uiso 1 1 d . . . . .
 H4 H 0.905(2) 0.468(10) 0.469(3) 0.010(14) Uiso 1 1 d . . . . .

loop_
  _atom_site_aniso_label
  _atom_site_aniso_U_11
  _atom_site_aniso_U_22
  _atom_site_aniso_U_33
  _atom_site_aniso_U_23
  _atom_site_aniso_U_13
  _atom_site_aniso_U_12
 Mo3 0.0069(3) 0.0079(2) 0.0076(3) 0.00088(18) 0.0019(2) 0.00095(16)
 Mo2 0.0065(3) 0.0064(2) 0.0073(3) 0.00082(17) 0.0017(2) 0.00050(16)
 Mo1 0.0074(3) 0.0060(2) 0.0094(3) 0.00076(17) 0.0019(2) 0.00057(15)
 Mo5 0.0088(3) 0.0065(3) 0.0147(5) 0.000 0.0024(3) 0.000
 Mo4 0.0135(3) 0.0115(3) 0.0125(3) 0.00110(19) 0.0056(2) 0.00144(17)
 O4 0.0125(19) 0.0081(17) 0.011(2) 0.0019(15) 0.0048(19) 0.0005(14)
 O10 0.0130(19) 0.0104(17) 0.010(2) 0.0034(15) 0.0036(19) 0.0020(14)
 O13 0.016(2) 0.0140(19) 0.014(2) 0.0041(16) 0.007(2) 0.0038(15)
 O7 0.0150(19) 0.0079(17) 0.013(2) 0.0005(15) 0.0066(19) -0.0002(14)
 O6 0.017(2) 0.0090(17) 0.015(3) -0.0011(16) 0.006(2) -0.0016(15)
 O14 0.0130(19) 0.0084(17) 0.014(2) -0.0011(15) 0.0040(19) -0.0009(14)
 O3 0.017(2) 0.0081(17) 0.015(3) -0.0013(15) 0.004(2) -0.0011(14)
 O1 0.0150(19) 0.0098(17) 0.011(2) 0.0009(15) 0.0038(19) -0.0003(14)
 O11 0.023(2) 0.027(2) 0.026(3) 0.0030(19) 0.015(2) 0.0009(18)
 O8 0.019(2) 0.027(2) 0.023(3) -0.0001(19) 0.014(2) -0.0005(17)
 O5 0.021(2) 0.020(2) 0.021(3) 0.0006(17) 0.014(2) -0.0014(16)
 O2 0.020(2) 0.025(2) 0.019(3) -0.0001(18) 0.013(2) -0.0017(17)
 O12 0.021(2) 0.018(2) 0.021(3) -0.0032(18) 0.006(2) -0.0026(16)
 O9 0.016(2) 0.0107(18) 0.014(3) -0.0013(16) 0.003(2) -0.0025(15)
 N1 0.037(3) 0.025(3) 0.020(4) -0.004(2) 0.013(3) 0.000(2)
 C1 0.044(4) 0.026(3) 0.032(5) 0.001(3) 0.029(4) -0.001(3)
 C2 0.033(4) 0.030(4) 0.045(5) 0.009(3) 0.027(4) 0.004(3)
 C4 0.034(4) 0.030(4) 0.035(5) 0.005(3) 0.017(4) -0.012(3)
 C5 0.028(4) 0.032(4) 0.044(5) 0.002(3) 0.019(4) -0.007(3)
 C6 0.049(5) 0.032(4) 0.035(5) 0.007(3) 0.021(4) 0.010(3)
 C3 0.040(4) 0.018(3) 0.023(4) -0.006(3) 0.020(4) -0.006(3)

_geom_special_details
;
 All esds (except the esd in the dihedral angle between two l.s. planes)
 are estimated using the full covariance matrix.  The cell esds are taken
 into account individually in the estimation of esds in distances, angles
 and torsion angles; correlations between esds in cell parameters are only
 used when they are defined by crystal symmetry.  An approximate (isotropic)
 treatment of cell esds is used for estimating esds involving l.s. planes.
;
loop_
  _geom_bond_atom_site_label_1
  _geom_bond_atom_site_label_2
  _geom_bond_distance
  _geom_bond_site_symmetry_2
  _geom_bond_publ_flag
 Mo3 O4 2.255(4) 7_656 ?
 Mo3 O10 1.904(3) . ?
 Mo3 O7 1.968(4) . ?
 Mo3 O6 2.333(4) 1_565 ?
 Mo3 O8 1.690(4) . ?
 Mo3 O9 1.701(4) . ?
 Mo2 O4 1.914(4) . ?
 Mo2 O7 2.287(4) 7_656 ?
 Mo2 O7 1.950(4) . ?
 Mo2 O6 1.720(4) . ?
 Mo2 O3 2.287(4) 1_565 ?
 Mo2 O5 1.694(4) . ?
 Mo1 O4 2.022(3) . ?
 Mo1 O10 2.274(4) 7_656 ?
 Mo1 O14 2.340(4) 7_666 ?
 Mo1 O3 1.733(4) . ?
 Mo1 O1 1.828(4) . ?
 Mo1 O2 1.699(4) . ?
 Mo5 O13 1.922(4) . ?
 Mo5 O13 1.922(4) 2_655 ?
 Mo5 O14 1.724(4) 2_655 ?
 Mo5 O14 1.724(4) . ?
 Mo5 O1 2.248(4) 7_656 ?
 Mo5 O1 2.248(4) 8_455 ?
 Mo4 O10 2.012(4) . ?
 Mo4 O13 1.897(4) . ?
 Mo4 O1 2.249(4) 7_656 ?
 Mo4 O11 1.701(4) . ?
 Mo4 O12 1.685(4) . ?
 Mo4 O9 2.336(4) 1_565 ?
 N1 C1 1.331(8) . ?
 N1 C5 1.339(8) . ?
 N1 C6 1.470(9) . ?
 C1 H1 0.9300 . ?
 C1 C2 1.378(10) . ?
 C2 C3 1.397(9) . ?
 C2 H2 0.88(6) . ?
 C4 C5 1.363(10) . ?
 C4 C3 1.387(9) . ?
 C4 H4 0.83(6) . ?
 C5 H5 0.9300 . ?
 C6 H6A 0.9600 . ?
 C6 H6B 0.9600 . ?
 C6 H6C 0.9600 . ?
 C3 C3 1.472(13) 5_766 ?

loop_
  _geom_angle_atom_site_label_1
  _geom_angle_atom_site_label_2
  _geom_angle_atom_site_label_3
  _geom_angle
  _geom_angle_site_symmetry_1
  _geom_angle_site_symmetry_3
  _geom_angle_publ_flag
 O4 Mo3 O6 78.54(13) 7_656 1_565 ?
 O10 Mo3 O4 74.09(14) . 7_656 ?
 O10 Mo3 O7 143.31(17) . . ?
 O10 Mo3 O6 78.26(15) . 1_565 ?
 O7 Mo3 O4 73.44(14) . 7_656 ?
 O7 Mo3 O6 78.99(14) . 1_565 ?
 O8 Mo3 O4 164.57(18) . 7_656 ?
 O8 Mo3 O10 103.95(18) . . ?
 O8 Mo3 O7 102.78(18) . . ?
 O8 Mo3 O6 86.07(17) . 1_565 ?
 O8 Mo3 O9 102.9(2) . . ?
 O9 Mo3 O4 92.51(16) . 7_656 ?
 O9 Mo3 O10 100.27(17) . . ?
 O9 Mo3 O7 97.77(17) . . ?
 O9 Mo3 O6 171.01(17) . 1_565 ?
 O4 Mo2 O7 143.06(17) . . ?
 O4 Mo2 O7 73.66(14) . 7_656 ?
 O4 Mo2 O3 80.85(15) . 1_565 ?
 O7 Mo2 O7 72.58(17) . 7_656 ?
 O7 Mo2 O3 78.67(13) 7_656 1_565 ?
 O7 Mo2 O3 78.29(15) . 1_565 ?
 O6 Mo2 O4 98.26(17) . . ?
 O6 Mo2 O7 94.43(16) . 7_656 ?
 O6 Mo2 O7 98.83(17) . . ?
 O6 Mo2 O3 173.03(17) . 1_565 ?
 O5 Mo2 O4 104.28(18) . . ?
 O5 Mo2 O7 103.80(17) . . ?
 O5 Mo2 O7 163.47(17) . 7_656 ?
 O5 Mo2 O6 102.08(19) . . ?
 O5 Mo2 O3 84.81(17) . 1_565 ?
 O4 Mo1 O10 71.60(14) . 7_656 ?
 O4 Mo1 O14 77.52(15) . 7_666 ?
 O10 Mo1 O14 76.39(13) 7_656 7_666 ?
 O3 Mo1 O4 96.40(16) . . ?
 O3 Mo1 O10 94.40(16) . 7_656 ?
 O3 Mo1 O14 170.15(17) . 7_666 ?
 O3 Mo1 O1 101.38(18) . . ?
 O1 Mo1 O4 143.64(18) . . ?
 O1 Mo1 O10 75.60(15) . 7_656 ?
 O1 Mo1 O14 79.95(14) . 7_666 ?
 O2 Mo1 O4 99.41(17) . . ?
 O2 Mo1 O10 161.30(17) . 7_656 ?
 O2 Mo1 O14 85.74(17) . 7_666 ?
 O2 Mo1 O3 103.0(2) . . ?
 O2 Mo1 O1 106.99(19) . . ?
 O13 Mo5 O13 148.2(2) . 2_655 ?
 O13 Mo5 O1 82.15(15) 2_655 7_656 ?
 O13 Mo5 O1 73.29(15) 2_655 8_455 ?
 O13 Mo5 O1 73.29(14) . 7_656 ?
 O13 Mo5 O1 82.15(15) . 8_455 ?
 O14 Mo5 O13 96.74(17) 2_655 . ?
 O14 Mo5 O13 102.47(17) . . ?
 O14 Mo5 O13 102.47(17) 2_655 2_655 ?
 O14 Mo5 O13 96.75(17) . 2_655 ?
 O14 Mo5 O14 105.0(2) . 2_655 ?
 O14 Mo5 O1 164.67(18) 2_655 7_656 ?
 O14 Mo5 O1 88.79(14) . 7_656 ?
 O14 Mo5 O1 88.79(14) 2_655 8_455 ?
 O14 Mo5 O1 164.67(18) . 8_455 ?
 O1 Mo5 O1 78.47(19) 8_455 7_656 ?
 O10 Mo4 O1 72.90(14) . 7_656 ?
 O10 Mo4 O9 77.96(14) . 1_565 ?
 O13 Mo4 O10 143.70(17) . . ?
 O13 Mo4 O1 73.72(15) . 7_656 ?
 O13 Mo4 O9 80.84(15) . 1_565 ?
 O1 Mo4 O9 76.59(13) 7_656 1_565 ?
 O11 Mo4 O10 101.31(18) . . ?
 O11 Mo4 O13 104.43(18) . . ?
 O11 Mo4 O1 158.32(18) . 7_656 ?
 O11 Mo4 O9 81.78(18) . 1_565 ?
 O12 Mo4 O10 97.06(18) . . ?
 O12 Mo4 O13 101.86(19) . . ?
 O12 Mo4 O1 99.03(17) . 7_656 ?
 O12 Mo4 O11 102.4(2) . . ?
 O12 Mo4 O9 174.11(19) . 1_565 ?
 Mo2 O4 Mo3 107.99(15) . 7_656 ?
 Mo2 O4 Mo1 143.6(2) . . ?
 Mo1 O4 Mo3 105.39(16) . 7_656 ?
 Mo3 O10 Mo1 108.87(17) . 7_656 ?
 Mo3 O10 Mo4 144.1(2) . . ?
 Mo4 O10 Mo1 102.06(14) . 7_656 ?
 Mo4 O13 Mo5 118.9(2) . . ?
 Mo3 O7 Mo2 104.90(15) . 7_656 ?
 Mo2 O7 Mo3 144.0(2) . . ?
 Mo2 O7 Mo2 107.43(17) . 7_656 ?
 Mo2 O6 Mo3 173.8(2) . 1_545 ?
 Mo5 O14 Mo1 168.2(2) . 7_666 ?
 Mo1 O3 Mo2 172.6(2) . 1_545 ?
 Mo1 O1 Mo5 152.1(2) . 7_656 ?
 Mo1 O1 Mo4 109.43(17) . 7_656 ?
 Mo5 O1 Mo4 94.01(14) 7_656 7_656 ?
 Mo3 O9 Mo4 169.2(2) . 1_545 ?
 C1 N1 C5 120.0(6) . . ?
 C1 N1 C6 121.1(6) . . ?
 C5 N1 C6 118.9(6) . . ?
 N1 C1 H1 119.7 . . ?
 N1 C1 C2 120.6(6) . . ?
 C2 C1 H1 119.7 . . ?
 C1 C2 C3 121.0(6) . . ?
 C1 C2 H2 120(5) . . ?
 C3 C2 H2 119(5) . . ?
 C5 C4 C3 121.0(6) . . ?
 C5 C4 H4 115(4) . . ?
 C3 C4 H4 123(4) . . ?
 N1 C5 C4 121.4(6) . . ?
 N1 C5 H5 119.3 . . ?
 C4 C5 H5 119.3 . . ?
 N1 C6 H6A 109.5 . . ?
 N1 C6 H6B 109.5 . . ?
 N1 C6 H6C 109.5 . . ?
 H6A C6 H6B 109.5 . . ?
 H6A C6 H6C 109.5 . . ?
 H6B C6 H6C 109.5 . . ?
 C2 C3 C3 122.5(7) . 5_766 ?
 C4 C3 C2 116.0(6) . . ?
 C4 C3 C3 121.5(7) . 5_766 ?

loop_
  _geom_torsion_atom_site_label_1
  _geom_torsion_atom_site_label_2
  _geom_torsion_atom_site_label_3
  _geom_torsion_atom_site_label_4
  _geom_torsion
  _geom_torsion_site_symmetry_1
  _geom_torsion_site_symmetry_2
  _geom_torsion_site_symmetry_3
  _geom_torsion_site_symmetry_4
  _geom_torsion_publ_flag
 O4 Mo3 O9 Mo4 174.1(12) 7_656 . . 1_545 ?
 O4 Mo1 O1 Mo5 171.1(3) . . . 7_656 ?
 O4 Mo1 O1 Mo4 25.4(4) . . . 7_656 ?
 O10 Mo3 O9 Mo4 99.9(12) . . . 1_545 ?
 O10 Mo1 O1 Mo5 145.1(4) 7_656 . . 7_656 ?
 O10 Mo1 O1 Mo4 -0.62(14) 7_656 . . 7_656 ?
 O10 Mo4 O13 Mo5 -21.7(4) . . . . ?
 O13 Mo5 O14 Mo1 119.1(10) . . . 7_666 ?
 O13 Mo5 O14 Mo1 -86.4(11) 2_655 . . 7_666 ?
 O7 Mo3 O9 Mo4 -112.2(12) . . . 1_545 ?
 O14 Mo1 O1 Mo5 -136.5(4) 7_666 . . 7_656 ?
 O14 Mo1 O1 Mo4 77.77(16) 7_666 . . 7_656 ?
 O14 Mo5 O14 Mo1 18.5(10) 2_655 . . 7_666 ?
 O3 Mo1 O1 Mo5 53.4(4) . . . 7_656 ?
 O3 Mo1 O1 Mo4 -92.29(19) . . . 7_656 ?
 O1 Mo5 O14 Mo1 -168.3(11) 7_656 . . 7_666 ?
 O1 Mo5 O14 Mo1 -134.8(8) 8_455 . . 7_666 ?
 O1 Mo4 O13 Mo5 2.06(19) 7_656 . . . ?
 O11 Mo4 O13 Mo5 -155.5(2) . . . . ?
 O8 Mo3 O9 Mo4 -7.2(12) . . . 1_545 ?
 O2 Mo1 O1 Mo5 -54.2(5) . . . 7_656 ?
 O2 Mo1 O1 Mo4 160.13(18) . . . 7_656 ?
 O12 Mo4 O13 Mo5 98.1(2) . . . . ?
 O9 Mo4 O13 Mo5 -76.5(2) 1_565 . . . ?
 N1 C1 C2 C3 -0.4(11) . . . . ?
 C1 N1 C5 C4 1.2(10) . . . . ?
 C1 C2 C3 C4 1.6(10) . . . . ?
 C1 C2 C3 C3 -179.4(8) . . . 5_766 ?
 C5 N1 C1 C2 -1.0(10) . . . . ?
 C5 C4 C3 C2 -1.4(11) . . . . ?
 C5 C4 C3 C3 179.5(8) . . . 5_766 ?
 C6 N1 C1 C2 -179.2(6) . . . . ?
 C6 N1 C5 C4 179.4(7) . . . . ?
 C3 C4 C5 N1 0.1(12) . . . . ?

_shelx_res_file
;
TITL a_a.res in C2/c
    a.res
    created by SHELXL-2018/3 at 09:48:26 on 13-Nov-2024
REM Old TITL a in C2/c
REM SHELXT solution in C2/c
REM R1 0.073, Rweak 0.000, Alpha 0.023, Orientation as input
REM Formula found by SHELXT: C14 N12 O16 Mo9
CELL 0.71073 26.8624 5.4839 24.6339 90 122.636 90
ZERR 4 0.0016 0.0002 0.0011 0 0.006 0
LATT 7
SYMM -X,+Y,0.5-Z
SFAC C H Mo N O
UNIT 48 56 36 8 112

L.S. 20
PLAN  8
CONF
list 4
MORE -1
BOND $H
fmap 2
acta
SHEL 999 0.84
OMIT -2 0 2
OMIT 0 0 2
OMIT 2 0 0
REM <olex2.extras>
REM <HklSrc "%.\\a.hkl">
REM </olex2.extras>

WGHT    0.046400   23.012001
FVAR       0.07747
MO3   3    0.700557    0.547610    0.373072    11.00000    0.00685    0.00786 =
         0.00758    0.00088    0.00188    0.00095
MO2   3    0.801681    0.089099    0.494531    11.00000    0.00655    0.00637 =
         0.00729    0.00082    0.00173    0.00050
MO1   3    0.901328   -0.375786    0.616036    11.00000    0.00745    0.00599 =
         0.00942    0.00076    0.00191    0.00057
MO5   3    0.500000    1.364323    0.250000    10.50000    0.00883    0.00648 =
         0.01466    0.00000    0.00238    0.00000
MO4   3    0.600016    1.009694    0.252644    11.00000    0.01352    0.01152 =
         0.01253    0.00110    0.00564    0.00144
O4    5    0.845158   -0.092506    0.573074    11.00000    0.01251    0.00808 =
         0.01059    0.00191    0.00475    0.00054
O10   5    0.649421    0.820968    0.335069    11.00000    0.01299    0.01038 =
         0.00999    0.00341    0.00355    0.00199
O13   5    0.544827    1.268390    0.213638    11.00000    0.01650    0.01402 =
         0.01435    0.00414    0.00680    0.00380
O7    5    0.747303    0.362218    0.453799    11.00000    0.01499    0.00794 =
         0.01319    0.00054    0.00661   -0.00019
O6    5    0.756390   -0.141611    0.445342    11.00000    0.01728    0.00900 =
         0.01541   -0.00115    0.00559   -0.00163
O14   5    0.548307    1.555769    0.311807    11.00000    0.01303    0.00844 =
         0.01409   -0.00115    0.00402   -0.00086
O3    5    0.853958   -0.598690    0.563791    11.00000    0.01656    0.00813 =
         0.01521   -0.00133    0.00408   -0.00106
O1    5    0.943585   -0.546819    0.691382    11.00000    0.01495    0.00979 =
         0.01078    0.00094    0.00378   -0.00030
O11   5    0.649737    1.061049    0.231353    11.00000    0.02267    0.02702 =
         0.02648    0.00300    0.01493    0.00085
O8    5    0.747206    0.570537    0.347155    11.00000    0.01889    0.02744 =
         0.02292   -0.00013    0.01361   -0.00050
O5    5    0.849432    0.121014    0.470122    11.00000    0.02112    0.02048 =
         0.02116    0.00062    0.01392   -0.00139
O2    5    0.947187   -0.324716    0.589602    11.00000    0.02006    0.02530 =
         0.01921   -0.00011    0.01261   -0.00175
O12   5    0.561043    0.771457    0.205525    11.00000    0.02132    0.01838 =
         0.02078   -0.00319    0.00552   -0.00265
O9    5    0.654279    0.318829    0.326628    11.00000    0.01632    0.01074 =
         0.01419   -0.00129    0.00342   -0.00255
N1    4    0.893599    0.894271    0.382007    11.00000    0.03684    0.02458 =
         0.02002   -0.00404    0.01314   -0.00046
C1    1    0.949898    0.916658    0.400169    11.00000    0.04373    0.02627 =
         0.03244    0.00104    0.02861   -0.00131
AFIX  43
H1    2    0.960585    1.036701    0.381659    11.00000   -1.20000
AFIX   0
C2    1    0.992470    0.763550    0.446148    11.00000    0.03266    0.02991 =
         0.04537    0.00915    0.02695    0.00361
C4    1    0.918398    0.564452    0.453515    11.00000    0.03357    0.02984 =
         0.03478    0.00543    0.01741   -0.01171
C5    1    0.877763    0.719461    0.407769    11.00000    0.02808    0.03159 =
         0.04376    0.00245    0.01929   -0.00739
AFIX  43
H5    2    0.838204    0.703525    0.394152    11.00000   -1.20000
AFIX   0
C6    1    0.847680    1.054401    0.332373    11.00000    0.04879    0.03220 =
         0.03546    0.00659    0.02142    0.00966
AFIX 137
H6A   2    0.865769    1.198097    0.328194    11.00000   -1.50000
H6B   2    0.820548    1.100075    0.344605    11.00000   -1.50000
H6C   2    0.826735    0.969608    0.291905    11.00000   -1.50000
AFIX   0
C3    1    0.977818    0.582594    0.475133    11.00000    0.03958    0.01827 =
         0.02328   -0.00611    0.02032   -0.00635
H2    2    1.029273    0.778041    0.457176    11.00000    0.03711
H4    2    0.905407    0.468194    0.469018    11.00000    0.00959
HKLF 4


REM  a_a.res in C2/c
REM wR2 = 0.0895, GooF = S = 1.082, Restrained GooF = 1.082 for all data
REM R1 = 0.0316 for 2245 Fo > 4sig(Fo) and 0.0400 for all 2678 data
REM 240 parameters refined using 0 restraints

END

WGHT      0.0463     23.1104

REM Highest difference peak  2.834,  deepest hole -0.967,  1-sigma level  0.199
Q1    1   1.0013  1.0054  0.3663  11.00000  0.05    2.83
Q2    1   0.6349  0.8862  0.3106  11.00000  0.05    0.58
Q3    1   0.9032  0.6974  0.3476  11.00000  0.05    0.56
Q4    1   0.7278  0.3810  0.4674  11.00000  0.05    0.56
Q5    1   0.5410  1.6723  0.3281  11.00000  0.05    0.55
Q6    1   1.0000  0.5000  0.5000  10.50000  0.05    0.52
Q7    1   0.9289 -0.4623  0.6910  11.00000  0.05    0.50
Q8    1   0.9586 -0.3470  0.6178  11.00000  0.05    0.49
;
_shelx_res_checksum                48787
_shelx_hkl_file
;
   2   0   0   -0.13    0.26
   2   0   0   -0.04    0.14
  -4   0   0  324.00   11.63
   4   0   0  352.58   11.74
  -4   0   0  346.54    9.14
  -6   0   0   61.84    5.30
   6   0   0   63.03    2.89
  -6   0   0   60.09    3.20
  -8   0   0   51.64    5.75
  -8   0   0   55.72    3.25
   8   0   0   54.62    2.87
  -8   0   0   57.43    3.52
 -10   0   0 1710.49   50.00
  10   0   0 1618.64   41.48
 -10   0   0 1679.85   43.28
 -10   0   0 1724.09   42.58
 -12   0   0    1.35    0.82
 -12   0   0    0.72    0.79
  12   0   0    2.33    0.91
  14   0   0   27.49    2.48
 -14   0   0   27.34    5.32
 -14   0   0   23.61    2.64
 -14   0   0   27.76    2.76
  16   0   0   35.76    2.93
 -16   0   0   34.69    3.31
 -16   0   0   27.90    5.73
 -16   0   0   32.03    3.25
 -18   0   0   88.64   10.56
 -18   0   0   95.17    5.76
 -18   0   0   91.01    5.90
  18   0   0   83.85    4.84
 -20   0   0 4718.67  120.10
  20   0   0 4983.36  117.90
 -22   0   0   46.04    4.57
 -24   0   0   36.29    4.42
 -26   0   0    2.10    1.98
 -28   0   0   60.90    6.00
  -1   1   0  117.84    3.84
   1  -1   0  105.71    3.57
   1  -1   0  112.84    3.82
  -3   1   0  386.03   10.83
  -3   1   0  389.40   12.87
  -3  -1   0  401.25   12.58
   3  -1   0  390.36    9.98
  -3  -1   0  432.61   10.58
  -3   1   0  419.47   10.51
  -5   1   0 7807.00  182.79
  -5  -1   0 7677.31  186.97
  -5   1   0 7447.09  187.32
  -5   1   0 7534.58  182.07
  -5   1   0 7929.85  182.92
  -7   1   0   89.51    3.79
  -7   1   0   88.01    3.57
  -7  -1   0   89.72    4.05
  -7   1   0   99.73    4.19
  -7   1   0  105.82    7.42
  -7  -1   0   96.58    6.99
  -9   1   0   69.97    3.45
  -9   1   0   68.29    3.76
  -9  -1   0   73.97    3.91
  -9  -1   0   77.57    7.13
  -9   1   0   76.76    6.99
  11  -1   0   76.10    4.47
 -11  -1   0   77.33    4.48
 -11   1   0   75.87    3.91
 -11   1   0   71.93    4.19
 -11  -1   0   81.06    4.42
 -11  -1   0   72.25    7.59
 -11   1   0   79.62    7.90
  13  -1   0  156.04    6.69
 -13  -1   0  164.49    7.53
 -13   1   0  158.61    6.49
 -13  -1   0  148.19    6.88
 -13   1   0  153.09    6.92
 -13  -1   0  145.27   11.21
 -13   1   0  131.55   10.84
 -15  -1   0 2424.29   62.78
  15  -1   0 2518.93   60.69
 -15   1   0 2490.48   73.02
 -15  -1   0 2354.32   71.93
 -15  -1   0 2396.90   61.73
 -15   1   0 2370.48   61.55
 -15   1   0 2423.09   60.64
 -17  -1   0   20.86    5.71
 -17   1   0   13.39    5.52
 -17  -1   0   16.82    2.84
 -17  -1   0   19.21    2.66
 -17   1   0   17.68    2.61
  17  -1   0   21.58    2.44
 -17   1   0   19.45    2.38
 -19  -1   0   13.37    2.95
  19  -1   0   14.43    2.15
 -19   1   0   10.91    2.33
 -19  -1   0   12.16    2.41
 -19   1   0   14.14    2.21
  21  -1   0    5.88    1.53
 -21   1   0    1.68    1.58
 -21  -1   0    0.42    1.65
  23  -1   0   88.10    5.25
 -23   1   0   77.20    6.25
 -23  -1   0   76.56    6.13
 -23   1   0   78.34    4.63
 -25  -1   0 1534.72   43.87
 -25   1   0 1496.64   43.56
 -27  -1   0   10.98    2.90
 -27   1   0    5.44    2.34
   0  -2   0 1730.75   45.90
   0  -2   0 1983.47   45.51
  -2   2   0  329.67   10.45
  -2  -2   0  338.84   10.36
  -2   2   0  350.33   10.48
  -2  -2   0  342.13    8.47
   2  -2   0  332.88    9.90
  -2   2   0  340.46    9.92
  -4   2   0   91.51    5.58
  -4  -2   0   98.02    5.32
  -4   2   0   96.64    4.40
  -4  -2   0   96.49    3.38
  -4   2   0   90.88    3.30
  -4   2   0   92.40    4.03
   4  -2   0  101.28    2.84
  -6   2   0   83.53    4.05
  -6   2   0   75.65    3.35
  -6  -2   0   86.81    3.53
  -6  -2   0   71.16    5.54
  -6   2   0   71.60    5.82
  -8   2   0  217.48    7.64
  -8  -2   0  213.25    7.29
  -8   2   0  203.18    7.13
  -8  -2   0  207.76   11.02
  -8   2   0  195.37   11.15
 -10   2   0 1199.64   30.32
 -10   2   0 1148.57   30.07
 -10  -2   0 1111.96   30.07
 -10   2   0 1150.62   37.61
 -10  -2   0 1161.79   37.03
 -12  -2   0   96.89    8.99
 -12   2   0   81.49    8.69
 -12   2   0   96.83    5.05
 -12  -2   0   94.94    5.07
 -12   2   0  101.29    4.44
 -12   2   0   97.93    4.86
 -14   2   0   46.09    3.30
 -14  -2   0   40.73    3.72
 -14  -2   0   34.46    6.35
 -14   2   0   47.44    7.59
 -14   2   0   44.29    2.97
 -14  -2   0   42.13    3.48
 -14   2   0   39.88    3.42
 -16   2   0   51.22    4.07
 -16  -2   0   49.58    4.08
 -16   2   0   46.26    3.46
 -16  -2   0   42.02    4.24
  16  -2   0   55.78    5.28
 -16  -2   0   49.27    7.46
 -16   2   0   45.02    7.75
 -16  -2   0   51.40    4.28
 -16   2   0   51.29    3.48
 -18  -2   0  122.17   12.42
 -18  -2   0  117.39    6.94
 -18   2   0  115.64    6.81
 -18   2   0  132.07    6.25
  18  -2   0  136.12    6.75
 -18  -2   0  116.35    7.68
 -18   2   0  133.21    6.25
 -20  -2   0  594.95   20.54
 -20   2   0  613.91   20.61
 -20   2   0  619.21   19.09
  20  -2   0  639.64   19.27
 -20  -2   0  634.42   22.59
 -20   2   0  643.03   18.83
 -22   2   0   71.98    5.76
 -22  -2   0   70.45    5.77
 -22   2   0   67.64    4.44
 -22  -2   0   65.16    6.77
  22  -2   0   66.84    4.61
 -24  -2   0   28.03    3.89
 -24   2   0   23.21    3.58
 -26  -2   0   16.82    3.17
 -26   2   0   11.34    2.73
   1  -3   0   41.09    3.26
  -1  -3   0   47.49    3.45
  -1  -3   0   47.53    3.06
   1  -3   0   48.82    3.06
  -3  -3   0   94.71    4.91
  -3  -3   0   91.48    2.68
  -5  -3   0   23.08    2.34
  -5   3   0   20.79    2.20
  -5   3   0   19.82    1.31
  -5  -3   0   19.80    1.32
  -5  -3   0   24.88    2.80
  -5   3   0   25.28    3.27
  -5   3   0   20.81    2.02
  -7   3   0  179.33    6.03
  -7  -3   0  177.53    6.07
  -7  -3   0  183.46    9.79
  -7   3   0  195.77   10.57
  -7   3   0  167.57    7.36
  -7   3   0  180.26    7.17
  -9  -3   0   56.94    6.12
  -9   3   0   69.16    6.89
  -9   3   0   61.92    3.97
  -9  -3   0   60.23    3.33
  -9   3   0   60.32    3.30
  -9   3   0   56.90    3.97
 -11   3   0   47.94    3.62
 -11   3   0   46.34    6.56
 -11  -3   0   39.90    5.93
 -11  -3   0   47.44    3.25
 -11   3   0   47.67    3.17
 -11  -3   0   49.45    3.92
 -13   3   0  140.24    6.63
 -13  -3   0  138.02    6.37
 -13   3   0  131.27    6.14
 -13  -3   0  122.89   10.99
 -13   3   0  117.23   11.20
 -15   3   0   28.11    6.41
 -15  -3   0   46.26    7.60
 -15  -3   0   46.85    3.67
 -15   3   0   35.57    3.29
 -15   3   0   38.20    3.39
 -17  -3   0   92.28    6.57
 -17   3   0  106.88    5.83
 -17   3   0   99.22   11.34
 -17  -3   0   95.20   10.90
 -17   3   0   97.25    5.86
 -17  -3   0   95.76    5.98
 -19  -3   0    8.88    2.45
  19  -3   0   10.92    2.40
 -19   3   0   16.23    2.35
 -19  -3   0   15.62    2.70
 -19   3   0    8.66    2.23
 -21  -3   0   15.74    3.44
 -21   3   0   16.11    2.69
 -21  -3   0   19.51    2.97
 -23  -3   0    7.11    2.85
 -23   3   0   15.01    3.04
 -23  -3   0   14.56    2.99
 -25  -3   0    4.52    3.09
 -25   3   0   -1.45    2.65
 -25  -3   0   -2.48    2.91
 -27   3   0   37.74    4.97
 -27  -3   0   48.48    5.47
   0  -4   0  317.73   11.03
   0  -4   0  317.70   11.99
   2  -4   0   12.81    2.25
  -2  -4   0   16.89    2.44
   2  -4   0   10.53    0.75
   2  -4   0   12.98    1.95
  -2  -4   0   10.11    1.76
  -4  -4   0   24.88    2.92
  -6   4   0   39.10    4.07
  -6   4   0   38.95    3.22
  -6  -4   0   35.10    2.90
  -6  -4   0   38.86    1.88
  -6   4   0   40.80    1.84
  -6  -4   0   41.25    3.69
   6  -4   0   29.85    3.60
  -8  -4   0   65.97    5.64
  -8   4   0   74.69    6.81
  -8   4   0   81.34    4.77
  -8  -4   0   71.55    3.30
  -8   4   0   68.92    3.17
  -8   4   0   63.82    4.61
  -8  -4   0   70.41    4.84
 -10  -4   0   37.37    2.57
 -10   4   0   35.53    2.47
 -10  -4   0   37.45    3.50
 -10   4   0   34.14    3.38
 -10   4   0   32.45    5.10
 -10  -4   0   30.00    4.64
 -10   4   0   34.54    3.21
 -12  -4   0   99.91    4.89
 -12   4   0   94.18    4.74
 -12  -4   0   94.68    5.82
 -12   4   0   93.58    9.46
 -12  -4   0   94.94    9.01
 -12  -4   0   86.49    5.86
 -12  -4   0   93.66    5.75
 -14   4   0   10.71    1.83
 -14  -4   0   11.70    1.85
 -14  -4   0   11.18    2.21
 -14  -4   0   16.96    2.57
 -14   4   0   10.26    4.61
 -14  -4   0    9.98    3.91
 -16  -4   0    6.23    1.68
 -16   4   0    6.26    1.72
 -16  -4   0    8.91    1.94
 -16  -4   0    6.30    3.73
 -16   4   0    7.03    4.68
 -18  -4   0    5.08    1.87
 -18   4   0    7.50    1.92
 -18  -4   0    7.64    1.78
 -20   4   0  118.41    7.04
 -20  -4   0  136.28    7.60
 -20  -4   0  123.32    6.78
 -20  -4   0  119.66    8.50
 -22  -4   0    4.94    1.65
 -22   4   0    4.46    1.74
 -22  -4   0    2.11    1.40
 -22  -4   0    5.02    2.44
 -24  -4   0    4.15    1.89
 -24   4   0    3.11    1.82
 -26   4   0   14.03    3.33
 -26  -4   0    8.56    3.14
  -1  -5   0   75.19    5.82
   1  -5   0   78.53    5.94
  -1  -5   0   79.43    3.40
   1  -5   0   81.30    5.25
  -1  -5   0   83.63    5.30
  -3  -5   0   61.92    5.20
   3  -5   0   66.07    5.53
  -3  -5   0   62.51    3.47
  -3  -5   0   63.27    4.57
  -5  -5   0   87.07    6.14
  -5  -5   0   91.25    4.68
  -5  -5   0   89.12    5.49
  -7  -5   0   45.32    3.46
  -7  -5   0   44.20    4.38
  -9  -5   0   19.49    2.13
  -9  -5   0   27.09    2.92
  -9  -5   0   23.70    1.63
  -9   5   0   19.52    1.45
  -9  -5   0   22.08    3.13
  -9   5   0   29.98    4.21
 -11  -5   0   29.04    3.59
 -11   5   0   29.68    2.16
 -11  -5   0   27.93    2.19
 -11   5   0   22.41    4.53
 -11  -5   0   29.47    3.21
 -11  -5   0   30.47    3.60
 -13   5   0   51.18    7.04
 -13  -5   0   53.96    4.80
 -13   5   0   53.64    3.36
 -13  -5   0   57.69    3.62
 -13  -5   0   51.34    4.93
 -15  -5   0   78.44    5.89
 -15   5   0   91.75    4.98
 -15  -5   0   86.84    5.03
 -15  -5   0   83.08    6.52
 -17  -5   0   -0.29    1.74
 -17   5   0   -0.55    1.54
 -17  -5   0    1.63    1.34
 -19  -5   0   27.95    3.54
 -19   5   0   29.02    3.40
 -21   5   0   35.50    3.88
   0  -6   0   31.56    4.74
   0  -6   0   36.68    3.89
  -2  -6   0  125.04    8.41
   2  -6   0  113.73    8.23
  -2  -6   0  119.51    6.98
  -4  -6   0   51.51    5.33
  -4  -6   0   51.00    4.59
  -6  -6   0   84.68    6.84
  -6  -6   0   95.33    6.23
  -8  -6   0  232.24   11.62
  -8  -6   0  229.02   10.52
 -10  -6   0    0.50    2.22
 -12  -6   0  198.10   10.49
 -12  -6   0  184.80   10.14
 -14  -6   0   35.37    4.33
 -14  -6   0   38.82    4.69
 -16  -6   0   55.59    5.44
 -18  -6   0  116.00    7.79
  -3  -7   0  230.72   10.99
  -5  -7   0   30.60    3.97
  -7  -7   0  279.97   12.58
  -9  -7   0   49.56    4.96
 -26   0  -1    0.54    1.79
 -24   0  -1   -1.00    2.15
 -22   0  -1   -0.46    1.58
  20   0   1   -0.56    1.15
 -20   0  -1    0.42    1.47
  18   0   1    1.06    1.13
 -18   0  -1   -0.68    1.49
  16   0   1    0.24    0.81
 -16   0  -1   -0.34    1.20
 -16   0  -1    0.93    0.94
 -16   0  -1   -1.11    2.68
 -14   0  -1    1.93    3.06
  14   0   1    0.23    0.80
 -14   0  -1    0.30    0.79
 -12   0  -1    0.82    2.82
 -12   0  -1   -0.57    0.94
  12   0   1    0.21    0.76
 -10   0  -1    0.69    2.62
  10   0   1    0.54    0.67
 -10   0  -1   -0.25    0.90
  10   0   1    1.40    2.22
   8   0   1    1.11    0.72
   8   0   1    0.57    1.94
  -6   0  -1    0.44    1.92
   6   0   1    0.13    0.61
   6   0   1   -0.89    1.77
  -4   0  -1   -0.62    1.59
   4   0   1    0.11    0.59
   4   0   1   -0.33    1.40
  -2   0  -1   -0.59    1.10
   2   0   1    0.77    0.68
   2   0   1    0.08    0.33
   4   0  -1    0.07    0.32
  -4   0   1   -0.06    0.28
   4   0  -1    0.13    0.37
   4   0  -1    0.04    0.26
  -6   0   1   -0.21    0.46
   6   0  -1   -0.12    0.63
   6   0  -1    0.22    0.43
  -6   0   1    0.19    0.49
  -6   0   1   -1.35    1.88
  -8   0   1    0.43    0.54
   8   0  -1   -0.10    0.52
  -8   0   1   -0.15    0.63
  -8   0   1   -0.93    1.90
 -10   0   1    0.54    0.60
 -10   0   1    0.21    0.85
  10   0  -1    0.26    0.58
 -10   0   1   -1.80    2.69
  12   0  -1    0.31    0.58
 -12   0   1   -0.22    0.64
 -12   0   1   -0.74    2.26
 -12   0   1    2.53    0.93
 -14   0   1    1.79    2.72
 -14   0   1    0.24    0.80
 -14   0   1    0.52    0.75
  14   0  -1    0.54    0.65
 -16   0   1   -1.01    3.21
  16   0  -1   -0.40    0.74
 -16   0   1    0.30    0.87
 -16   0   1    0.82    0.94
  18   0  -1    0.44    0.83
 -18   0   1    0.92    0.89
 -18   0   1   -1.13    3.43
 -20   0   1   -0.77    2.03
 -22   0   1    0.43    1.35
 -24   0   1   -0.94    1.82
 -26   0   1   -1.54    2.48
 -28   0   1   -2.21    2.32
 -27   1  -1    2.23    2.28
 -27  -1  -1    1.69    2.19
 -25  -1  -1  126.42    8.41
 -25   1  -1  112.28    7.97
 -23  -1  -1  180.00    9.75
 -23   1  -1  155.77    9.15
  21  -1   1   -0.29    1.04
 -21   1  -1   -1.30    1.78
  19  -1   1   -0.28    0.98
 -19   1  -1    0.63    0.99
 -19  -1  -1    0.40    1.40
 -17  -1  -1    0.50    1.84
 -17   1  -1   -0.57    0.90
 -17  -1  -1   -0.36    1.31
 -17   1  -1    1.41    1.21
 -17  -1  -1   -1.18    4.97
 -15  -1  -1   25.89    6.38
 -15   1  -1   15.90    5.43
 -15  -1  -1   22.85    3.22
  15  -1   1   21.83    2.57
 -15   1  -1   23.82    2.86
 -15   1  -1   21.76    2.47
 -15  -1  -1   19.96    2.61
 -13   1  -1  343.76   11.59
  13  -1   1  360.40   12.27
 -13  -1  -1  341.44   13.02
 -13   1  -1  341.01   12.31
 -13  -1  -1  355.78   12.49
 -13   1  -1  351.50   18.96
 -13  -1  -1  365.72   19.08
 -11  -1  -1    4.74    1.26
 -11   1  -1    4.94    1.31
 -11   1  -1    2.32    2.46
 -11  -1  -1    3.77    2.68
 -11  -1  -1    1.89    1.11
  11  -1   1    3.98    1.42
 -11   1  -1    3.20    0.98
  -9   1  -1   13.97    1.57
  -9  -1  -1   12.44    3.48
  -9   1  -1    9.01    3.19
  -9  -1  -1   19.57    2.17
  -9   1  -1   16.13    1.98
   9  -1   1   14.68    3.62
   7  -1   1    8.60    2.47
   7   1   1   12.25    3.05
  -7   1  -1   10.00    1.18
  -7  -1  -1   10.87    2.91
  -7   1  -1   13.92    3.21
  -5  -1  -1  459.02   16.42
   5   1   1  456.66   16.27
  -5   1  -1  450.12   16.69
   5  -1   1  471.96   16.56
  -3   1  -1 1292.39   31.07
   3   1   1 1374.12   34.88
   3  -1   1 1372.51   35.23
  -3   1  -1 1254.87   35.09
  -3  -1  -1 1329.90   34.86
  -3   1  -1 1307.45   32.12
   1  -1   1   25.83    2.11
   1   1   1   25.74    1.90
  -1   1  -1   21.77    1.45
   1  -1   1   23.11    1.50
  -1   1  -1   20.45    1.99
  -1  -1  -1   25.45    1.96
  -1  -1   1    0.89    0.40
   1  -1  -1    2.12    0.46
  -3   1   1   49.00    1.82
  -3  -1   1   47.03    1.79
   3   1  -1   50.01    1.86
   3  -1  -1   46.07    1.81
  -3   1   1   46.13    2.17
   5   1  -1   13.14    1.21
  -5   1   1    8.62    0.93
   5  -1  -1   12.76    1.18
  -5  -1   1   12.45    1.06
   5  -1  -1   11.69    1.14
  -5   1   1   11.15    1.13
   5  -1  -1   10.69    0.90
  -5   1   1   10.03    2.23
  -7  -1   1 1077.15   31.69
  -7   1   1 1044.76   32.03
  -7   1   1 1063.25   26.76
  -7   1   1 1082.54   26.62
  -7   1   1 1061.94   27.07
  -7  -1   1 1097.10   27.13
  -9   1   1    4.41    0.84
  -9  -1   1    5.27    2.60
  -9   1   1    6.58    2.84
  -9  -1   1    4.49    0.93
  -9   1   1    4.59    0.94
  -9   1   1    2.14    0.70
  -9  -1   1    3.63    0.94
 -11   1   1   14.20    1.74
 -11  -1   1   14.18    1.73
 -11   1   1   15.33    1.63
 -11   1   1   16.59    1.56
 -11  -1   1   14.29    1.82
  11  -1  -1   13.17    1.85
 -11  -1   1   16.13    3.81
 -13  -1   1   10.64    3.83
 -13   1   1   11.16    1.78
 -13  -1   1   12.00    1.80
  13  -1  -1   10.16    1.54
 -13  -1   1   12.90    2.03
 -13  -1   1    8.76    1.72
 -13   1   1   10.25    1.53
  15  -1  -1   35.10    2.74
 -15  -1   1   35.11    3.39
 -15  -1   1   25.30    5.75
 -15   1   1   38.39    6.63
 -15   1   1   31.85    2.85
 -15   1   1   38.36    3.32
 -15  -1   1   33.75    3.20
  17  -1  -1  451.58   13.77
 -17  -1   1  448.29   16.03
 -17   1   1  396.97   22.14
 -17  -1   1  455.07   23.16
 -17   1   1  433.42   13.05
 -17   1   1  439.40   15.07
 -17  -1   1  413.89   14.91
 -17   1   1  425.95   14.12
 -19   1   1    1.74    1.13
 -19   1   1    2.50    1.01
 -19  -1   1    0.47    1.36
  19  -1  -1    0.23    0.85
 -19  -1   1   -1.18    5.16
 -19  -1   1    2.19    1.34
 -19   1   1    1.08    1.28
  21  -1  -1   -0.24    1.00
 -21   1   1    0.81    0.83
 -21   1   1   -1.61    1.91
 -21  -1   1   -2.44    1.90
 -23   1   1    0.85    0.78
 -23  -1   1    0.45    1.42
 -23   1   1    0.89    1.35
  23  -1  -1    0.26    1.00
 -25   1   1    6.33    2.37
 -25  -1   1    6.40    2.35
 -27  -1   1  153.63    9.47
 -27   1   1  154.72    9.46
 -26  -2  -1    3.24    1.92
 -26   2  -1    2.12    1.82
 -24  -2  -1   -0.50    1.64
 -24   2  -1   -0.49    1.55
  22  -2   1    0.93    1.34
 -22  -2  -1    0.69    1.90
 -22  -2  -1   -0.91    2.33
 -22   2  -1   -1.34    2.05
 -22   2  -1    0.84    1.15
 -20   2  -1  102.53    6.75
 -20  -2  -1   99.64    6.69
 -20   2  -1  106.68    5.90
 -20  -2  -1  101.81    8.05
  20  -2   1  103.60    6.14
 -20   2  -1  114.16    5.91
 -18  -2  -1  478.68   16.85
 -18   2  -1  474.04   16.69
 -18   2  -1  489.19   15.41
 -18   2  -1  474.24   15.25
 -18  -2  -1  467.12   18.19
  18  -2   1  478.14   16.22
 -16  -2  -1   17.50    2.92
  16  -2   1   21.21    3.11
 -16   2  -1   18.47    2.57
 -16   2  -1   21.51    2.37
 -16   2  -1   16.48    5.62
 -16  -2  -1   27.05    6.47
 -16   2  -1   22.22    2.44
 -16  -2  -1   24.49    2.92
 -14  -2  -1    6.00    1.66
 -14   2  -1    3.11    3.68
 -14  -2  -1    9.89    4.25
 -14   2  -1    8.12    1.62
 -14  -2  -1    8.17    1.74
 -14   2  -1    7.40    1.62
 -14   2  -1    8.46    1.42
 -12   2  -1   -1.79    4.92
 -12  -2  -1   -0.85    3.96
 -12   2  -1    0.66    0.67
 -12   2  -1   -0.22    0.79
 -12  -2  -1   -0.25    0.65
 -12   2  -1    0.49    0.71
 -10   2  -1  253.63    8.97
 -10   2  -1  247.18    7.84
 -10   2  -1  237.90    8.79
 -10  -2  -1  247.31    8.99
 -10  -2  -1  236.93   13.89
 -10   2  -1  257.64   14.67
  -8  -2  -1  952.29   24.60
  -8   2  -1  920.10   24.43
  -8   2  -1  939.65   24.78
  -8   2  -1  923.69   23.06
  -8  -2  -1  884.01   30.37
  -8   2  -1  895.11   30.88
  -8  -2  -1  872.96   24.87
  -6   2  -1   27.36    2.34
  -6  -2  -1   32.08    2.28
  -6   2  -1   37.77    2.39
  -6  -2  -1   33.76    4.23
  -6   2  -1   33.56    4.54
  -4   2  -1   -0.36    1.62
  -4   2  -1    0.35    0.59
  -4  -2  -1    0.25    0.48
  -4   2  -1    0.49    0.64
  -4   2  -1    0.26    0.58
  -4  -2  -1    0.63    1.33
  -2   2  -1   -0.31    0.63
  -2  -2  -1    0.33    0.71
  -2   2  -1    0.87    1.36
  -2  -2  -1    0.06    0.28
  -2   2  -1    0.26    0.34
  -2   2  -1   -0.11    0.47
   0  -2   1  115.52    4.24
   0  -2  -1  107.97    4.36
   0  -2  -1  117.08    4.78
   0  -2   1  112.95    4.73
   2  -2  -1 1762.50   43.54
  -2  -2   1 1803.15   44.04
  -4   2   1    2.69    1.40
  -4  -2   1    4.08    1.23
  -4  -2   1    3.41    0.53
  -4   2   1    3.38    0.52
  -4  -2   1    2.63    0.80
  -4   2   1    2.68    0.83
   6  -2  -1   10.53    1.46
  -6   2   1    8.59    0.97
  -6  -2   1   11.47    1.10
  -6   2   1    7.72    1.22
   6  -2  -1    8.87    0.85
  -6   2   1    9.57    2.49
  -6  -2   1    8.81    2.25
  -8   2   1    6.75    1.26
  -8  -2   1    7.21    1.07
  -8   2   1    7.00    1.06
  -8   2   1    7.29    2.34
  -8  -2   1    7.20    2.29
 -10   2   1   69.08    3.74
 -10  -2   1   74.38    3.91
 -10   2   1   82.69    4.08
 -10  -2   1   73.31    6.95
 -10   2   1   79.05    7.47
 -12   2   1 1161.42   31.55
 -12  -2   1 1198.42   31.76
 -12   2   1 1232.90   31.36
 -12   2   1 1231.70   40.42
 -12  -2   1 1210.14   39.70
 -14  -2   1    2.93    1.23
 -14   2   1    2.24    1.01
 -14  -2   1    3.02    1.30
 -14  -2   1    4.26    3.02
 -14   2   1    1.80    2.86
 -14   2   1    1.77    1.11
 -14  -2   1    1.56    1.09
 -16  -2   1    4.85    1.62
  16  -2  -1    3.01    1.47
 -16   2   1    4.32    1.17
 -16  -2   1    5.71    1.66
 -16   2   1    2.76    1.05
 -16  -2   1    6.83    3.57
 -16   2   1    9.20    4.19
 -16   2   1    2.64    1.23
 -16  -2   1    3.30    1.26
  18  -2  -1    1.04    1.21
 -18  -2   1    1.62    1.34
 -18   2   1    0.91    0.81
 -18   2   1   -0.24    1.02
 -18  -2   1    1.11    2.70
 -18   2   1   -3.49    3.53
 -18   2   1    3.67    1.44
 -18  -2   1    0.68    1.17
 -20   2   1   11.60    1.79
 -20  -2   1    4.29    2.28
  20  -2  -1    5.92    1.85
 -20   2   1    9.32    1.96
 -20  -2   1    8.42    2.11
 -20   2   1   10.13    2.29
 -22   2   1  541.53   16.45
  22  -2  -1  552.06   16.78
 -22  -2   1  525.47   20.49
 -22   2   1  513.35   18.67
 -22  -2   1  529.76   18.86
 -24  -2   1   -2.35    2.32
 -24  -2   1   -0.66    2.27
 -26   2   1   -1.00    2.29
 -26  -2   1    0.76    2.51
 -28   2   1   -2.17    2.90
 -28  -2   1   -0.55    2.82
 -25   3  -1   -0.99    2.49
 -25  -3  -1    0.81    2.88
 -23   3  -1   60.95    5.41
 -23  -3  -1   65.15    5.61
 -23  -3  -1   61.14    6.73
 -21  -3  -1   10.36    2.96
 -21   3  -1    8.32    2.10
 -21  -3  -1   10.71    2.40
 -19  -3  -1   -1.06    1.69
  19  -3   1   -0.40    1.55
 -19   3  -1   -2.25    1.53
 -19  -3  -1   -0.39    1.55
 -17   3  -1    0.61    1.00
 -17  -3  -1    1.21    4.55
 -17  -3  -1    0.92    1.40
 -17   3  -1   -0.67    1.87
 -15   3  -1   22.49    2.67
 -15   3  -1   16.78    2.39
 -15  -3  -1   18.90    2.49
 -15  -3  -1   15.99    5.19
 -15   3  -1   14.91    5.27
 -13   3  -1  536.59   25.52
 -13  -3  -1  528.27   24.58
 -13   3  -1  518.18   16.61
 -13  -3  -1  554.62   17.00
 -13   3  -1  571.48   17.33
 -11   3  -1   12.92    1.94
 -11  -3  -1    8.85    1.52
 -11   3  -1   10.03    1.58
 -11  -3  -1   11.80    3.75
 -11   3  -1   13.84    4.63
 -11  -3  -1   11.10    2.05
  -9  -3  -1    7.74    2.84
  -9  -3  -1    6.11    1.18
  -9   3  -1    4.50    1.00
  -9   3  -1    6.51    3.11
  -9   3  -1    5.73    1.32
  -9  -3  -1    6.76    1.51
  -9   3  -1    6.73    1.51
  -7   3  -1    2.23    1.02
  -7  -3  -1    1.25    0.64
  -7   3  -1    0.80    0.52
  -7   3  -1    1.03    0.86
  -7   3  -1    1.16    2.05
  -7  -3  -1    3.01    2.43
  -5   3  -1   11.88    1.10
  -5  -3  -1   11.58    1.10
  -5   3  -1   15.23    1.77
  -5   3  -1   11.42    2.75
  -5  -3  -1   10.33    2.18
  -5   3  -1   10.29    1.72
  -3   3  -1  698.46   18.67
  -3   3  -1  666.50   19.84
  -3  -3  -1  677.67   16.54
  -3   3  -1  654.11   16.43
  -3   3  -1  664.81   19.41
  -3  -3  -1  657.98   19.51
  -3  -3  -1  712.56   18.07
  -1  -3  -1   10.74    1.69
   1  -3   1    7.22    1.61
   1  -3   1    6.44    0.53
  -1  -3  -1    7.03    1.26
   1  -3   1    7.65    1.21
   1  -3  -1    0.18    0.55
  -1  -3   1    0.17    0.56
   1  -3  -1   -0.24    0.87
  -1  -3   1   -0.46    1.02
   3  -3  -1    0.94    0.67
  -3  -3   1    0.23    0.79
   5  -3  -1  124.61    3.52
  -5   3   1  116.07    5.28
  -5   3   1  121.79    3.87
  -5  -3   1  122.07    3.93
  -5  -3   1  117.13    5.62
  -5   3   1  108.54    6.35
  -5  -3   1  105.92    5.67
  -7   3   1  635.03   18.78
  -7  -3   1  632.37   18.71
  -7   3   1  673.98   18.60
   7  -3  -1  643.66   19.28
  -7   3   1  647.48   22.08
  -7  -3   1  631.96   21.05
  -7  -3   1  656.36   16.93
  -7   3   1  629.45   16.80
  -9   3   1    4.12    2.59
  -9  -3   1    4.18    2.30
  -9   3   1    5.99    1.05
  -9  -3   1    6.98    1.11
  -9   3   1    6.61    1.41
  -9  -3   1    5.72    1.33
  -9   3   1    4.70    1.32
 -11  -3   1    0.66    1.91
 -11   3   1    0.72    2.30
 -11  -3   1    0.57    0.55
 -11   3   1    0.92    0.61
 -11   3   1    0.25    0.81
 -11   3   1    0.74    0.99
 -13  -3   1    0.47    0.68
 -13   3   1    1.57    0.94
 -13  -3   1    0.93    1.06
 -13   3   1    1.73    2.51
 -13  -3   1    0.79    2.41
 -13   3   1   -0.77    0.91
 -15  -3   1    0.28    0.87
 -15   3   1   -0.26    0.84
 -15  -3   1   -0.34    1.34
 -15   3   1    1.07    0.95
 -15  -3   1   -0.94    2.71
 -15   3   1   -1.01    2.77
 -17  -3   1  549.01   19.12
 -17   3   1  562.12   27.73
 -17  -3   1  557.45   26.76
 -17   3   1  569.98   17.55
 -17  -3   1  562.20   18.01
 -17   3   1  549.02   17.77
 -19   3   1    8.58    1.88
  19  -3  -1    8.22    2.30
 -19  -3   1    7.76    2.30
 -19   3   1    9.34    2.23
 -19  -3   1    9.28    2.30
 -21  -3   1    3.14    1.85
  21  -3  -1    1.46    1.26
 -21   3   1    2.32    1.37
 -21  -3   1    1.99    1.32
 -23  -3   1   -0.60    1.81
 -23   3   1   -0.43    1.89
 -23  -3   1   -1.33    1.94
 -25  -3   1   50.48    5.09
 -25  -3   1   49.03    6.12
 -25   3   1   35.86    4.40
 -27  -3   1  229.19   14.18
 -27  -3   1  255.10   12.34
 -27   3   1  214.20   11.40
 -26   4  -1   -2.47    3.10
 -24  -4  -1   -1.43    2.36
 -24   4  -1   -1.38    2.15
 -22  -4  -1   10.03    3.14
 -22  -4  -1   16.13    3.11
 -22   4  -1   11.33    2.65
 -20   4  -1  137.44    7.79
 -20  -4  -1  146.75    8.21
 -20  -4  -1  161.83   10.11
 -18  -4  -1   -0.70    1.67
 -18   4  -1   -0.34    1.54
 -16   4  -1    4.88    4.19
 -16  -4  -1   14.24    5.02
 -16  -4  -1   11.75    2.13
 -16   4  -1    5.62    1.47
 -14  -4  -1   16.16    2.75
 -14   4  -1   11.83    4.53
 -14  -4  -1    8.57    4.55
 -14   4  -1   17.84    2.27
 -14  -4  -1   18.16    2.30
 -12  -4  -1    4.54    1.59
 -12  -4  -1    2.92    1.07
 -12   4  -1    4.49    1.18
 -12  -4  -1    7.24    3.68
 -10  -4  -1   -0.65    2.31
 -10   4  -1   -0.77    2.64
 -10  -4  -1    1.82    0.82
 -10   4  -1    2.25    0.82
 -10   4  -1    1.12    0.96
 -10  -4  -1    2.64    1.21
 -10  -4  -1    2.38    1.32
  -8  -4  -1   88.73    6.97
  -8   4  -1   98.65    4.06
  -8  -4  -1   93.72    4.09
  -8  -4  -1  101.14    5.93
  -8   4  -1   91.12    5.69
  -8   4  -1   98.64    5.35
  -8   4  -1   95.49    7.94
  -6  -4  -1   30.81    3.10
  -6   4  -1   39.57    4.33
  -6   4  -1   40.65    3.66
  -6  -4  -1   43.16    3.80
  -6   4  -1   32.27    1.83
  -6  -4  -1   37.02    1.98
  -6   4  -1   34.94    3.02
  -4  -4  -1   -0.32    1.02
  -4   4  -1    0.33    0.84
  -2  -4  -1   61.21    4.55
   2  -4   1   63.75    4.71
  -2  -4  -1   53.58    3.89
   0  -4  -1  794.06   22.43
   0  -4   1  772.64   22.05
   0  -4   1  780.62   19.25
   0  -4   1  777.48   23.51
   0  -4  -1  799.90   23.64
  -2  -4   1    1.14    0.65
   2  -4  -1    0.49    0.99
  -2  -4   1    1.15    1.06
   2  -4  -1    2.27    1.39
  -2  -4   1    0.32    1.69
  -4  -4   1   10.34    1.42
  -4  -4   1   10.45    1.73
  -4  -4   1    5.65    1.69
  -6   4   1    3.07    1.69
  -6  -4   1    2.61    0.92
  -6  -4   1    2.51    1.19
   6  -4  -1    0.69    1.67
  -6   4   1    2.10    0.46
  -6  -4   1    3.04    0.53
  -8   4   1    6.06    2.49
  -8  -4   1    7.20    2.12
  -8  -4   1    6.23    1.36
  -8  -4   1    8.14    1.73
  -8   4   1    5.20    0.82
  -8  -4   1    5.24    0.88
   8  -4  -1    6.68    1.77
  -8   4   1    4.42    1.31
 -10   4   1   13.17    1.44
 -10  -4   1    9.92    1.33
 -10  -4   1   11.84    2.06
 -10   4   1   13.35    2.15
 -10   4   1   12.07    3.38
 -10  -4   1   12.23    3.07
 -10  -4   1    9.98    1.80
 -12  -4   1   96.81    5.70
 -12  -4   1   86.82    8.29
 -12   4   1   99.02    9.37
 -12  -4   1  106.13    4.94
 -12   4   1   88.85    4.51
 -12  -4   1   96.23    5.68
 -14  -4   1   19.53    2.23
 -14   4   1   24.35    5.59
 -14  -4   1   20.65    5.07
 -14  -4   1   17.65    2.83
 -14  -4   1   17.97    2.61
 -14   4   1   19.61    2.23
 -16  -4   1    4.44    1.54
 -16  -4   1    4.25    1.43
 -16   4   1    4.89    1.41
 -16   4   1    4.48    4.36
 -16  -4   1    6.03    3.80
 -18  -4   1   28.66    7.40
 -18  -4   1   40.70    3.70
 -18   4   1   35.03    3.51
 -18  -4   1   30.57    3.41
 -20  -4   1  337.85   13.15
 -20   4   1  342.08   13.05
 -20  -4   1  328.70   14.73
 -20  -4   1  337.12   12.48
 -22  -4   1   20.52    3.22
 -22   4   1   17.73    2.99
 -22  -4   1   20.71    3.74
 -22  -4   1   19.50    2.62
 -24  -4   1    3.31    2.35
 -24  -4   1    6.75    2.11
 -24   4   1    6.49    2.06
 -26  -4   1   -0.98    2.58
 -26   4   1   -1.42    2.63
 -19   5  -1   -2.62    2.42
 -19  -5  -1    0.42    1.20
 -17   5  -1   19.51    2.50
 -17  -5  -1   23.39    3.24
 -17  -5  -1   26.90    4.04
 -15  -5  -1  265.99   10.25
 -15   5  -1  280.83   10.21
 -15  -5  -1  288.89   12.20
 -15  -5  -1  282.42   13.07
 -13  -5  -1   62.42    3.91
 -13   5  -1   65.44    3.91
 -13   5  -1   64.68    8.47
 -13  -5  -1   52.42    5.09
 -13  -5  -1   60.31    5.10
 -11   5  -1    0.73    2.69
 -11  -5  -1    0.42    1.01
 -11  -5  -1    0.42    1.33
 -11   5  -1    0.94    0.66
 -11  -5  -1    0.17    0.66
  -9   5  -1    0.52    1.84
  -9  -5  -1    0.31    1.02
  -9  -5  -1   -0.41    1.07
  -9   5  -1    0.21    0.49
  -9  -5  -1    0.34    0.48
  -7   5  -1   42.15    3.48
  -7  -5  -1   37.79    1.54
  -5  -5  -1  501.95   16.98
  -5  -5  -1  536.65   18.49
  -3  -5  -1   89.71    5.44
  -3  -5  -1   82.89    6.03
   3  -5   1   75.98    6.03
  -1  -5  -1    3.71    2.00
   1  -5   1    0.85    1.69
  -1  -5  -1    4.39    1.03
   1  -5   1    4.14    1.67
  -1  -5  -1    3.75    1.43
   1  -5  -1   -2.09    2.09
  -1  -5   1    0.59    1.29
   1  -5  -1    0.31    1.14
   1  -5  -1    1.40    0.55
  -1  -5   1    1.17    0.50
  -3  -5   1   44.49    4.48
   3  -5  -1   45.63    4.77
  -3  -5   1   53.44    2.85
  -5  -5   1  489.05   17.66
  -5  -5   1  508.32   16.43
  -5  -5   1  503.51   14.67
  -7  -5   1   62.12    3.89
   7  -5  -1   56.25    5.14
  -7  -5   1   63.77    5.15
  -9  -5   1   10.37    1.04
  -9   5   1   10.52    2.63
  -9  -5   1   13.63    2.56
  -9  -5   1   11.27    1.86
 -11  -5   1    3.30    1.29
 -11  -5   1    6.04    1.88
 -11   5   1    1.27    2.39
 -11   5   1    4.91    0.97
 -11  -5   1    5.05    1.02
 -13   5   1   30.85    2.44
 -13  -5   1   30.32    2.48
 -13  -5   1   22.46    3.21
 -13  -5   1   28.91    3.57
 -13   5   1   20.40    4.95
 -15  -5   1  366.17   14.07
 -15   5   1  356.19   11.75
 -15  -5   1  355.39   11.96
 -15  -5   1  346.43   14.60
 -17  -5   1   70.35    5.43
 -17  -5   1   60.17    5.70
 -17   5   1   67.49    4.40
 -17  -5   1   60.03    4.39
 -19   5   1   -0.31    1.13
 -19  -5   1    0.40    1.26
 -21   5   1   -2.09    2.55
 -18  -6  -1  120.41    8.07
 -16  -6  -1   12.03    2.69
 -14  -6  -1    3.02    1.85
 -12  -6  -1   72.19    6.25
 -12  -6  -1   69.96    6.13
 -10  -6  -1  413.80   16.69
 -10  -6  -1  414.72   16.33
  -8  -6  -1  199.19    9.73
  -8  -6  -1  181.98   10.12
  -6  -6  -1   72.42    5.55
  -6  -6  -1   72.43    6.17
  -4  -6  -1    5.07    2.33
  -4  -6  -1    6.16    2.06
  -2  -6  -1   78.42    5.68
  -2  -6  -1   79.60    6.78
   2  -6   1   69.60    6.49
   0  -6  -1  531.95   18.13
   0  -6   1  521.43   19.85
   0  -6  -1  531.81   19.91
  -2  -6   1  192.00    8.88
   2  -6  -1  171.81   10.10
  -2  -6   1  166.38    9.88
  -4  -6   1    5.03    2.45
  -4  -6   1    9.08    2.21
  -6  -6   1    2.49    2.55
  -6  -6   1    4.82    1.70
  -8  -6   1   71.73    6.32
  -8  -6   1   80.19    5.67
 -10  -6   1  356.49   15.00
 -10  -6   1  357.82   13.99
 -12  -6   1  173.43    9.68
 -12  -6   1  194.44   10.22
 -14  -6   1   24.13    3.76
 -14  -6   1   31.28    4.09
 -16  -6   1    9.53    2.59
 -18  -6   1   74.22    6.19
  -7  -7  -1  117.30    7.84
  -5  -7  -1  194.30   10.10
  -3  -7  -1  120.04    7.75
  -1  -7  -1  112.43    7.49
  -3  -7   1  121.30    7.64
  -5  -7   1  158.99    8.86
  -7  -7   1  120.76    7.58
  -9  -7   1   71.77    5.78
 -26   0  -2  102.22    7.78
 -24   0  -2   -1.56    2.89
 -22   0  -2    1.43    1.51
 -20   0  -2   34.84    4.09
 -18   0  -2 2487.91   65.82
 -18   0  -2 2470.16   66.34
 -16   0  -2  217.30   10.00
  16   0   2  233.01    9.18
 -16   0  -2  229.33   16.88
 -14   0  -2    2.58    1.27
  14   0   2    2.02    0.98
 -14   0  -2    1.05    3.20
 -12   0  -2    2.86    1.17
 -12   0  -2    3.64    3.34
  12   0   2    4.46    2.58
  12   0   2    2.78    1.11
 -10   0  -2   15.50    4.28
  10   0   2   19.40    2.39
  10   0   2   15.18    4.01
   8   0   2 1387.71   34.95
  -8   0  -2 1256.72   41.54
   8   0   2 1363.82   41.82
   6   0   2  379.54   11.59
  -6   0  -2  376.31   16.14
   6   0   2  389.48   16.16
   4   0   2   18.22    1.77
  -4   0  -2   15.93    3.06
   4   0   2   18.68    2.93
   2   0   2   44.43    3.66
  -2   0  -2   39.76    3.64
   0   0   2    0.16    0.45
  -2   0   2   -0.04    0.06
  -4   0   2  910.62   21.76
   4   0  -2  889.22   21.72
   4   0  -2  899.57   21.74
  -4   0   2  863.29   21.70
  -6   0   2    3.16    0.59
   6   0  -2    2.93    0.71
   6   0  -2    3.33    0.73
  -6   0   2    4.40    0.75
  -8   0   2   20.14    1.54
   8   0  -2   18.24    1.67
  -8   0   2   23.16    1.74
  10   0  -2   23.05    2.18
 -10   0   2   22.26    1.98
 -10   0   2   18.75    3.68
 -10   0   2   20.45    1.89
  10   0  -2   22.37    1.61
 -12   0   2  958.89   32.81
 -12   0   2  992.53   26.43
  12   0  -2  986.51   24.71
 -12   0   2  900.44   25.76
 -14   0   2   37.66    3.02
 -14   0   2   34.49    5.50
 -14   0   2   40.89    3.78
  14   0  -2   37.77    2.53
 -14   0   2   45.04    3.35
 -16   0   2    7.48    1.65
 -16   0   2    3.91    1.20
 -16   0   2    6.81    3.45
 -18   0   2    1.64    1.13
 -18   0   2    1.75    1.07
 -18   0   2   -1.11    2.89
 -20   0   2   25.08    3.11
 -20   0   2   29.45    3.21
 -22   0   2 1409.42   39.75
 -24   0   2   16.85    3.03
 -26   0   2    1.49    1.99
 -28   0   2   -1.62    2.47
 -27   1  -2   -4.58    2.62
 -27  -1  -2   -1.16    2.70
 -25   1  -2    3.74    2.24
 -25  -1  -2    3.77    2.32
 -23  -1  -2 1063.20   32.66
 -23   1  -2 1041.18   32.44
 -21  -1  -2  209.25   10.42
 -21   1  -2  183.81    9.98
 -19   1  -2    8.21    1.86
  19  -1   2    6.50    1.78
 -19  -1  -2    4.57    1.75
 -19   1  -2    6.99    2.00
 -17   1  -2    3.60    1.32
  17  -1   2    4.52    1.46
 -17   1  -2    7.83    1.84
 -17  -1  -2    1.88    1.15
 -17   1  -2    3.85    3.53
 -17  -1  -2    2.52    4.32
 -15   1  -2   20.56    2.46
  15  -1   2   21.97    2.76
 -15  -1  -2   21.48    3.40
 -15   1  -2   23.39    3.03
 -15  -1  -2   23.99    2.98
 -15   1  -2   32.02    6.65
 -15  -1  -2   24.59    5.81
 -13   1  -2 1287.71   32.85
 -13  -1  -2 1275.60   32.94
 -13  -1  -2  962.61   38.83
 -13   1  -2 1055.52   40.05
  13  -1   2 1084.05   30.84
 -13  -1  -2 1037.76   32.05
 -13   1  -2 1057.83   29.83
 -11   1  -2  299.74   10.84
 -11  -1  -2  289.33   10.82
  11   1   2  276.00   15.77
  11  -1   2  273.07   15.73
 -11  -1  -2  246.87   10.59
  11   1   2  282.72    9.62
  11  -1   2  259.02   10.54
 -11  -1  -2  237.13   15.09
 -11   1  -2  273.44   16.08
  -9  -1  -2    2.84    2.44
  -9   1  -2    5.12    2.84
   9   1   2    4.03    1.09
   9   1   2    7.51    3.00
   9  -1   2    6.98    2.79
  -7  -1  -2   -1.16    2.77
  -7   1  -2   -0.60    2.47
   7   1   2    0.94    0.69
   7  -1   2   -0.58    2.12
   7   1   2   -0.56    2.19
  -5   1  -2   22.91    3.94
  -5  -1  -2   18.22    3.35
  -5  -1  -2   21.72    1.89
   5   1   2   21.17    1.73
   5  -1   2   24.70    3.58
   5   1   2   20.28    3.29
   3  -1   2 5218.45  123.28
   3   1   2 5085.18  123.00
  -3  -1  -2 5008.55  119.27
  -3  -1  -2 5096.52  123.35
  -3   1  -2 4978.68  123.68
  -1   1  -2  484.97   13.08
  -1   1  -2  495.77   15.12
  -1  -1  -2  475.23   14.65
   1   1   2  508.34   14.99
   1  -1   2  497.84   15.10
  -1  -1  -2  482.10   12.69
  -1  -1   2   15.19    1.17
   1   1  -2   15.37    1.41
  -1   1   2   14.59    1.39
  -1  -1   2   15.06    1.49
  -1  -1   2   16.63    0.95
   3  -1  -2    1.01    0.47
  -3   1   2    1.21    0.51
  -3   1   2    1.17    0.35
   3  -1  -2    1.09    0.34
  -3  -1   2    1.13    0.33
   3   1  -2    1.24    0.37
  -3  -1   2    1.44    0.40
  -3  -1   2    0.21    0.36
   5  -1  -2  123.11    4.14
   5  -1  -2  118.20    3.98
   5   1  -2  119.35    3.99
  -5  -1   2  115.30    3.82
  -5   1   2  117.39    4.07
  -5  -1   2  122.76    4.03
  -5   1   2  120.71    3.98
  -5  -1   2  124.59    4.34
   7  -1  -2 1902.21   45.30
  -7   1   2 1868.99   45.17
  -7  -1   2 1853.58   46.00
   7  -1  -2 1854.62   45.29
  -7   1   2 1890.81   45.55
  -7  -1   2 1865.53   45.58
   7   1  -2 1915.63   45.72
   7  -1  -2 1871.88   45.67
  -9  -1   2  203.70    7.48
   9  -1  -2  207.36    7.08
  -9   1   2  195.73    6.48
  -9  -1   2  197.89    7.09
   9  -1  -2  242.10    7.88
   9   1  -2  231.42    7.79
  -9   1   2  211.85    7.20
  -9  -1   2  207.16   10.98
  -9   1   2  218.26   11.27
  -9   1   2  218.84    6.92
  11  -1  -2    9.44    1.35
 -11  -1   2    7.24    1.26
 -11   1   2    6.77    1.14
 -11  -1   2   10.62    1.62
 -11   1   2    7.83    1.06
 -11  -1   2    9.76    3.17
 -11  -1   2    9.59    1.40
 -11   1   2    6.87    1.22
 -13  -1   2    3.58    1.09
  13  -1  -2    2.36    0.92
 -13   1   2    2.10    0.71
 -13   1   2    2.56    0.86
 -13  -1   2    2.66    1.11
 -13  -1   2    1.49    2.56
 -13   1   2    0.77    2.54
 -13   1   2    2.92    1.01
 -13  -1   2    1.82    0.81
 -15   1   2   26.36    2.44
 -15  -1   2   22.75    2.50
 -15   1   2   27.79    2.74
 -15   1   2   25.73    2.02
 -15  -1   2   25.97    2.75
  15  -1  -2   27.26    2.27
 -15   1   2   20.25    5.10
 -15  -1   2   33.26    5.85
 -15  -1   2   30.77    2.96
 -17  -1   2 1159.58   32.46
  17  -1  -2 1174.67   30.00
 -17   1   2 1158.59   29.43
 -17   1   2 1123.44   30.87
 -17   1   2 1119.77   41.97
 -17  -1   2 1173.26   42.28
 -17   1   2 1110.47   31.71
 -17  -1   2 1121.54   31.81
  19  -1  -2  173.79    6.82
 -19  -1   2  166.53    8.87
 -19   1   2  166.92    6.38
 -19   1   2  165.68    7.52
 -19   1   2  143.14    7.77
 -19  -1   2  154.35    7.99
 -19  -1   2  172.72   14.43
 -19   1   2  157.25   14.09
 -21  -1   2   13.32    2.62
 -21   1   2   16.28    2.78
  21  -1  -2   19.05    2.18
 -21  -1   2   16.81    3.22
 -21   1   2   16.65    2.41
 -21   1   2   19.43    2.00
 -23  -1   2   -1.31    1.69
 -23   1   2   -2.16    1.93
 -23   1   2    0.19    0.79
  23  -1  -2   -0.23    0.93
 -25   1   2   13.71    2.80
 -25  -1   2   17.65    3.08
 -27  -1   2  415.34   16.57
 -27   1   2  362.96   15.80
 -29  -1   2   21.97    3.99
 -29   1   2   17.86    3.61
 -26  -2  -2  274.60   13.43
 -26   2  -2  273.04   13.26
 -24   2  -2    3.03    2.02
 -24  -2  -2   -1.03    2.45
 -22  -2  -2    0.74    2.03
 -22   2  -2   -0.47    1.48
 -22  -2  -2   -0.95    1.63
  20  -2   2   20.66    2.85
 -20  -2  -2   15.61    3.70
 -20   2  -2   22.46    3.23
 -20  -2  -2   17.73    2.94
 -20   2  -2   18.06    2.45
 -20   2  -2   18.90    2.50
 -18   2  -2  150.21    7.01
 -18   2  -2  147.00    7.95
 -18  -2  -2  135.94    7.79
 -18   2  -2  167.31    7.46
 -18  -2  -2  164.51    9.82
  18  -2   2  145.63    7.92
 -16   2  -2  318.86   10.91
 -16  -2  -2  302.63   12.15
 -16   2  -2  289.43   11.88
 -16  -2  -2  290.71   19.71
 -16   2  -2  307.11   20.23
 -16   2  -2  322.94   11.34
  16  -2   2  306.60   12.67
 -16  -2  -2  308.47   13.43
 -14   2  -2    1.25    0.74
 -14  -2  -2    0.31    1.00
 -14   2  -2    0.31    0.89
 -14   2  -2   -1.11    3.04
 -14  -2  -2    2.12    3.21
 -14   2  -2    0.76    0.84
 -14  -2  -2    1.96    1.39
 -12   2  -2    0.88    0.62
 -12  -2  -2    0.92    2.53
 -12   2  -2    1.94    3.44
 -12   2  -2    1.68    0.98
 -12   2  -2    2.22    1.05
 -12  -2  -2    2.84    1.25
 -10  -2  -2   34.85    3.20
 -10   2  -2   34.58    3.20
 -10  -2  -2   35.32    5.75
 -10   2  -2   28.29    5.49
 -10   2  -2   28.97    2.15
 -10   2  -2   31.44    2.77
  -8   2  -2  593.14   16.29
  -8  -2  -2  567.91   16.29
  -8   2  -2  534.43   15.94
  -8  -2  -2  512.84   16.15
  -8   2  -2  507.81   14.22
  -8  -2  -2  523.42   21.62
  -8   2  -2  523.85   22.03
   8   2   2  569.58   21.51
   8  -2   2  533.22   21.21
  -6   2  -2 1195.58   30.53
  -6   2  -2 1162.90   28.28
  -6  -2  -2 1181.12   35.75
  -6   2  -2 1161.07   36.27
  -6  -2  -2 1128.60   30.39
   6   2   2 1191.42   34.95
   6  -2   2 1142.61   35.22
  -4   2  -2   33.37    2.52
  -4  -2  -2   25.10    3.42
  -4   2  -2   30.38    3.81
   4   2   2   33.67    3.62
   4  -2   2   31.94    3.68
  -2   2  -2    0.67    0.55
   2  -2   2    1.05    1.10
   2   2   2    0.23    1.06
  -2   2  -2    1.62    0.76
  -2   2  -2   -0.29    1.48
  -2  -2  -2    1.19    1.07
   0   2   2   76.92    3.62
   0  -2   2   83.10    4.04
   0   2  -2   75.55    3.49
   0  -2   2   78.14    3.28
   0  -2   2   84.81    3.97
   2  -2  -2  353.42    8.56
   2   2  -2  338.30    8.54
  -2  -2   2  352.70   10.53
  -2   2   2  360.31    9.68
  -2  -2   2  339.55    9.10
   2  -2  -2  329.92   10.12
  -4  -2   2  598.56   15.36
   4  -2  -2  569.71   15.86
  -4   2   2  567.27   14.48
  -4  -2   2  581.13   14.54
  -4  -2   2  586.54   16.01
   4   2  -2  588.39   14.55
   4  -2  -2  575.07   14.53
   6   2  -2    1.33    0.61
   6  -2  -2    0.89    0.57
  -6   2   2    0.99    1.48
  -6   2   2    0.18    0.44
  -6  -2   2    0.46    0.43
   6  -2  -2    0.83    0.64
  -6  -2   2    1.86    0.72
  -6  -2   2    0.43    0.51
  -6   2   2    0.61    0.64
  -8   2   2    9.60    2.49
  -8  -2   2   15.46    2.95
   8  -2  -2   10.95    1.13
  -8  -2   2   12.25    1.55
   8  -2  -2   11.70    1.50
  -8   2   2   12.86    1.48
  -8   2   2   10.57    1.24
  -8  -2   2   13.04    1.35
 -10  -2   2  107.22    8.01
 -10   2   2  102.70    8.08
 -10   2   2  109.05    4.74
 -10  -2   2  103.36    4.70
 -10  -2   2  114.48    5.40
  10  -2  -2  110.86    4.47
 -10   2   2  111.71    4.89
 -12  -2   2  258.07    9.76
 -12   2   2  282.01    9.07
 -12  -2   2  264.89    9.29
 -12  -2   2  255.41    9.49
 -12  -2   2  253.52   14.23
 -12   2   2  262.60   14.66
 -12   2   2  257.78    9.16
 -14   2   2  811.41   22.90
 -14  -2   2  806.05   22.96
 -14   2   2  806.30   22.05
 -14  -2   2  785.90   23.46
 -14  -2   2  882.36   31.93
 -14   2   2  824.66   31.80
 -14  -2   2  793.45   23.25
 -16   2   2    8.43    1.38
 -16  -2   2    7.90    1.72
  16  -2  -2    9.22    1.76
 -16  -2   2    6.31    1.54
 -16   2   2    8.43    1.66
 -16  -2   2   10.83    2.11
 -16   2   2    6.02    3.56
 -16  -2   2    3.83    3.40
 -18  -2   2    6.45    4.07
 -18   2   2   19.07    5.25
 -18   2   2   13.84    2.25
 -18   2   2   13.50    1.88
 -18  -2   2   15.91    2.60
  18  -2  -2   13.52    1.99
 -18  -2   2   16.44    2.37
 -20  -2   2   47.18    4.28
 -20   2   2   49.49    4.37
 -20  -2   2   51.61    4.82
  20  -2  -2   48.34    3.50
 -20   2   2   51.09    3.51
 -22   2   2  111.38    6.92
 -22  -2   2  104.74    6.83
  22  -2  -2  111.00    5.55
 -22  -2   2  103.46    7.49
 -22   2   2  116.78    5.56
 -24   2   2  177.10    9.43
 -24  -2   2  161.57    9.13
 -24  -2   2  181.83   10.83
 -26  -2   2    4.95    2.59
 -26  -2   2    1.49    1.77
 -26   2   2    3.42    1.85
 -28   2   2   -2.13    2.48
 -28  -2   2    0.54    2.16
 -25   3  -2   14.36    3.24
 -25  -3  -2   17.97    3.54
 -23   3  -2   51.89    5.11
 -23  -3  -2   50.52    5.17
 -23  -3  -2   53.32    6.71
 -21  -3  -2  396.01   17.94
 -21   3  -2  378.42   15.11
 -21  -3  -2  395.02   15.45
 -19  -3  -2    0.81    1.44
 -19   3  -2    0.79    1.30
  19  -3   2   -1.72    1.62
 -19  -3  -2    0.58    1.49
 -17  -3  -2    1.09    1.15
 -17   3  -2    0.70    1.07
 -17  -3  -2    1.51    1.66
 -15   3  -2   41.66    3.61
 -15  -3  -2   38.51    3.55
 -15   3  -2   44.57    7.94
 -15  -3  -2   38.18    7.34
 -15   3  -2   45.03    3.83
 -13   3  -2   14.71    2.16
 -13   3  -2   10.53    1.89
 -13  -3  -2   11.44    1.98
 -13  -3  -2   11.80    4.23
 -13   3  -2    9.57    4.68
 -11  -3  -2  754.82   21.74
 -11   3  -2  759.05   21.64
 -11   3  -2  753.81   30.70
 -11  -3  -2  807.18   30.52
 -11   3  -2  797.87   22.58
 -11  -3  -2  726.72   23.13
  -9  -3  -2    5.78    1.17
  -9   3  -2    4.98    1.12
  -9   3  -2    3.49    1.28
  -9  -3  -2    2.89    1.22
  -9  -3  -2    5.62    3.16
  -9   3  -2    4.69    3.44
  -7  -3  -2    1.91    0.68
  -7   3  -2    1.82    0.72
  -7  -3  -2    1.51    0.98
  -7  -3  -2    2.23    1.91
  -7   3  -2    3.81    2.91
  -7   3  -2    1.24    0.87
  -7   3  -2    0.51    0.85
  -5   3  -2   95.77    5.14
  -5   3  -2   85.24    3.64
  -5  -3  -2   92.05    3.76
  -5  -3  -2   90.93    6.34
  -5   3  -2   78.77    6.68
  -5   3  -2   91.44    4.52
  -3   3  -2  111.25    4.76
  -3   3  -2  110.57    6.21
  -3  -3  -2  103.54    3.55
  -3   3  -2   98.18    3.45
  -3   3  -2   92.67    5.06
  -3  -3  -2  112.18    5.29
  -1  -3  -2 1392.81   36.32
  -1   3  -2 1345.67   35.87
   1  -3   2 1385.29   35.00
  -1   3  -2 1360.43   33.85
   1  -3   2 1428.07   36.52
  -1  -3   2    2.60    1.15
  -1  -3   2    3.00    0.48
   1  -3  -2    0.95    0.87
  -1  -3   2    2.40    0.88
   1  -3  -2    1.91    0.80
  -3  -3   2    1.37    0.75
  -3  -3   2    1.84    0.55
   3  -3  -2    2.12    0.79
  -3  -3   2    1.96    0.79
  -5  -3   2  231.56    6.59
  -5   3   2  230.75    6.57
  -5   3   2  250.02    9.49
  -5  -3   2  238.44    8.56
  -5   3   2  231.51    8.36
  -5  -3   2  238.61    8.89
  -5  -3   2  236.42    7.77
   7  -3  -2   48.92    2.08
  -7  -3   2   49.19    2.44
  -7   3   2   44.51    2.29
   7  -3  -2   46.97    3.50
  -7  -3   2   42.65    3.23
  -7  -3   2   50.10    3.12
  -7   3   2   43.73    4.49
  -7  -3   2   43.82    4.08
  -7   3   2   48.70    3.26
  -9   3   2  913.32   23.88
  -9  -3   2  922.22   23.95
  -9  -3   2  937.00   25.32
   9  -3  -2  928.50   23.15
   9  -3  -2  909.80   25.94
  -9   3   2  946.74   25.42
  -9  -3   2  935.91   29.40
  -9   3   2  964.44   30.44
  -9   3   2  905.53   25.41
  -9  -3   2  889.83   25.21
 -11  -3   2    7.20    1.54
 -11   3   2   11.46    3.56
 -11  -3   2    9.72    3.15
 -11   3   2    8.79    1.34
 -11  -3   2    9.80    1.43
 -11   3   2   10.41    1.69
 -11  -3   2   11.18    1.70
 -11   3   2   10.98    1.84
 -13   3   2    3.66    1.03
 -13  -3   2    4.67    1.21
 -13  -3   2    3.51    1.32
 -13   3   2    2.41    2.44
 -13  -3   2   -0.73    2.42
 -13  -3   2    4.07    1.16
 -13   3   2    5.89    1.39
 -15   3   2   70.95    8.66
 -15  -3   2   84.41    5.38
 -15   3   2   88.37    4.88
 -15  -3   2   71.36    5.12
 -15  -3   2   81.94    8.70
 -15  -3   2   74.65    4.65
 -15   3   2   77.99    4.64
 -17  -3   2   32.52    3.17
 -17   3   2   31.74    2.96
 -17  -3   2   31.41    3.56
 -17   3   2   30.20    6.59
 -17  -3   2   35.16    6.67
 -17   3   2   20.92    2.65
 -19  -3   2  857.36   35.43
 -19  -3   2  791.44   24.43
 -19   3   2  816.84   24.43
  19  -3  -2  801.40   23.76
 -19  -3   2  824.63   26.00
 -19   3   2  815.71   23.43
 -21   3   2    2.77    1.27
 -21  -3   2    3.88    2.04
  21  -3  -2    2.08    1.19
 -21   3   2    4.15    1.66
 -21  -3   2    2.72    1.33
 -23  -3   2    0.55    1.90
 -23  -3   2   -0.43    1.58
 -23   3   2    0.42    1.49
 -25   3   2   67.32    5.71
 -25  -3   2   71.37    5.96
 -25  -3   2   66.78    6.72
 -27  -3   2    9.58    3.45
 -27   3   2    8.47    2.42
 -27  -3   2    7.69    2.45
 -24  -4  -2    1.47    2.20
 -24   4  -2   -0.94    2.48
 -22  -4  -2   -0.72    1.97
 -22  -4  -2   -0.45    2.09
 -22   4  -2   -0.43    1.68
 -20   4  -2  134.52    7.79
 -20  -4  -2  124.75    9.27
 -18   4  -2  260.32   10.96
 -18  -4  -2  262.91   11.15
 -16   4  -2  323.46   12.14
 -16  -4  -2  321.97   20.43
 -16  -4  -2  325.19   12.30
 -14  -4  -2    2.01    3.18
 -14   4  -2    6.73    4.11
 -14  -4  -2    1.36    1.56
 -14   4  -2    3.80    1.22
 -14  -4  -2    4.82    1.40
 -12   4  -2    0.98    3.35
 -12  -4  -2    3.43    3.14
 -12   4  -2    1.38    0.89
 -12  -4  -2    0.24    0.94
 -12  -4  -2    3.22    1.43
 -10  -4  -2   31.88    3.54
 -10   4  -2   38.07    2.79
 -10  -4  -2   35.93    2.77
 -10   4  -2   38.30    3.45
 -10  -4  -2   46.57    6.19
 -10   4  -2   27.35    5.54
  -8  -4  -2  254.95   12.65
  -8   4  -2  240.39   13.54
  -8   4  -2  238.08    9.30
  -8  -4  -2  250.50   10.17
  -8   4  -2  231.62    7.83
  -8  -4  -2  245.36    8.07
  -6   4  -2  825.91   23.25
  -6  -4  -2  798.92   24.46
  -6   4  -2  835.23   20.92
  -6  -4  -2  817.16   21.02
  -6   4  -2  825.16   24.34
  -6  -4  -2  789.75   24.49
  -6   4  -2  842.83   27.13
  -4   4  -2    4.64    0.55
  -4  -4  -2    5.21    0.62
  -4   4  -2    4.62    1.66
  -4  -4  -2    4.58    1.44
  -4   4  -2    3.93    1.47
   2  -4   2    1.69    1.20
  -2  -4  -2    3.25    1.30
  -2  -4  -2    0.52    1.14
   0  -4   2  638.01   20.44
   0  -4  -2  660.66   20.64
   0  -4   2  673.00   19.11
   0  -4  -2  644.73   19.47
   2  -4  -2  484.14   16.55
  -2  -4   2  473.47   16.32
  -2  -4   2  501.47   13.02
  -2  -4   2  498.92   15.16
   2  -4  -2  502.05   15.67
   4  -4  -2  739.76   21.78
  -4  -4   2  753.24   21.37
  -4  -4   2  745.10   22.62
  -4  -4   2  757.28   19.79
  -6   4   2    6.49    1.97
   6  -4  -2   12.42    0.84
  -6  -4   2   13.92    1.61
   6  -4  -2    9.75    2.19
  -6  -4   2    8.66    2.02
  -8  -4   2   11.71    1.71
  -8   4   2    8.79    1.03
  -8  -4   2   10.39    1.13
  -8   4   2   11.27    1.95
  -8   4   2   13.36    3.05
  -8  -4   2    8.86    2.11
  -8  -4   2   13.31    2.17
   8  -4  -2   10.51    2.19
 -10   4   2   67.07    6.78
 -10  -4   2   69.42    6.25
 -10   4   2   70.17    4.60
  10  -4  -2   66.83    5.02
 -10  -4   2   66.94    4.67
 -10  -4   2   71.17    4.46
 -10   4   2   71.06    3.46
 -10  -4   2   71.19    3.50
 -12  -4   2  156.83    7.40
 -12  -4   2  139.58    7.02
 -12   4   2  148.22    6.00
 -12  -4   2  148.05    6.07
 -12   4   2  145.74   11.07
 -12  -4   2  148.53   10.42
 -14  -4   2  763.31   22.35
 -14   4   2  753.75   30.31
 -14  -4   2  734.26   28.99
 -14   4   2  726.68   20.90
 -14  -4   2  743.99   21.06
 -14  -4   2  720.54   22.42
 -16  -4   2   11.43    1.84
 -16   4   2    8.37    1.65
 -16  -4   2    5.50    1.57
 -16  -4   2    9.56    4.47
 -16   4   2   12.76    4.97
 -18   4   2    0.90    1.10
 -18  -4   2    0.31    1.19
 -18   4   2    4.83    4.14
 -18  -4   2    2.20    3.63
 -18  -4   2    1.53    1.15
 -20   4   2  243.81   10.42
 -20  -4   2  254.35   10.74
 -20  -4   2  261.84   12.34
 -20  -4   2  235.92    9.87
 -22  -4   2  147.98    8.15
 -22   4   2  149.43    8.04
 -22  -4   2  134.48    9.05
 -22  -4   2  149.84    7.29
 -24   4   2  399.16   15.39
 -24  -4   2  405.17   15.66
 -24  -4   2  387.57   17.56
 -26   4   2    6.00    2.20
 -26  -4   2    5.75    2.20
 -21   5  -2   47.53    4.45
 -19  -5  -2    1.72    1.62
 -17   5  -2   -0.30    0.92
 -17  -5  -2    0.58    1.60
 -17  -5  -2   -0.43    1.37
 -15  -5  -2  209.06   11.27
 -15  -5  -2  214.39   10.41
 -15  -5  -2  206.80    8.75
 -15   5  -2  214.84    8.65
 -13  -5  -2  162.74    9.43
 -13  -5  -2  183.20    9.35
 -13  -5  -2  186.79    7.50
 -13   5  -2  170.75    7.10
 -11   5  -2  153.09   11.88
 -11  -5  -2  181.48    6.84
 -11   5  -2  171.69    6.54
 -11  -5  -2  174.35    9.27
 -11  -5  -2  170.42    9.02
  -9   5  -2    6.17    1.01
  -9  -5  -2    6.93    1.10
  -9  -5  -2    8.85    2.09
  -9  -5  -2    7.18    1.94
  -9   5  -2    9.27    2.86
  -7  -5  -2    1.26    1.15
  -7  -5  -2    1.56    0.46
  -7   5  -2    1.25    0.38
  -7   5  -2    1.33    1.52
  -5  -5  -2  474.64   17.04
  -5  -5  -2  444.27   15.72
  -3  -5  -2  385.35   14.71
  -3  -5  -2  389.55   13.64
   1  -5   2  227.91   10.71
  -1  -5  -2  214.90   10.37
  -1  -5  -2  220.35    9.45
  -1  -5   2   -1.26    2.24
   1  -5  -2    2.50    1.66
  -1  -5   2    2.56    1.33
   1  -5  -2    0.64    1.31
  -3  -5   2    1.44    0.77
   3  -5  -2    2.25    1.25
  -3  -5   2    2.01    1.20
   3  -5  -2    2.11    2.05
  -3  -5   2   -0.41    1.98
  -5  -5   2  345.59   12.22
  -5  -5   2  327.51   13.37
  -5  -5   2  324.12   10.17
  -7  -5   2  202.88    8.78
   7  -5  -2  191.38   10.00
  -7  -5   2  204.45    9.80
  -7  -5   2  210.51    7.74
   9  -5  -2  285.63   12.64
  -9  -5   2  314.23   12.48
  -9  -5   2  287.51   10.37
  -9   5   2  281.35   11.67
 -11  -5   2    1.44    0.73
 -11   5   2    0.84    0.56
 -11  -5   2   -0.79    2.01
 -11  -5   2    1.39    1.14
 -11   5   2   -0.59    2.01
 -13  -5   2    3.13    1.48
 -13   5   2    2.31    2.73
 -13   5   2    2.34    0.86
 -13  -5   2    5.16    1.14
 -15  -5   2  267.57    9.56
 -15   5   2  258.94    9.33
 -15  -5   2  272.17   11.57
 -15   5   2  261.05   16.54
 -15  -5   2  262.92   12.02
 -17  -5   2  110.97    7.55
 -17  -5   2  108.12    6.78
 -17  -5   2  112.37    5.83
 -17   5   2  113.34    5.78
 -19  -5   2  120.41    7.19
 -19   5   2  123.95    6.48
 -21   5   2   -0.34    1.41
 -23   5   2   -1.88    2.60
 -18  -6  -2   25.30    3.87
 -16  -6  -2    5.11    2.04
 -14  -6  -2    4.63    2.11
 -12  -6  -2   -0.51    1.76
 -12  -6  -2    1.04    1.91
 -10  -6  -2  405.98   16.56
 -10  -6  -2  382.51   15.82
  -8  -6  -2   20.05    3.46
  -8  -6  -2   14.75    2.81
  -8  -6  -2   23.30    3.28
  -6  -6  -2    4.61    2.10
  -6  -6  -2    8.58    2.02
  -4  -6  -2   49.51    5.23
  -4  -6  -2   51.77    4.75
  -2  -6  -2   12.81    3.20
  -2  -6  -2   15.29    2.89
   0  -6  -2  406.72   17.11
   0  -6   2  411.54   17.12
   0  -6  -2  452.70   15.91
  -2  -6   2    2.05    2.93
   2  -6  -2    2.07    2.89
   2  -6  -2    3.10    1.91
  -2  -6   2    3.46    1.56
  -4  -6   2    1.01    2.50
  -4  -6   2    3.49    1.66
  -6  -6   2    1.79    1.31
   8  -6  -2   -4.82    3.57
  -8  -6   2   -0.74    1.22
 -10  -6   2  440.68   15.70
 -10  -6   2  398.57   16.47
 -12  -6   2    2.41    2.46
 -14  -6   2   -0.48    1.64
 -14  -6   2    1.00    1.44
 -16  -6   2   15.55    3.04
 -18  -6   2   12.98    2.80
  -5  -7  -2  262.65   12.19
  -5  -7  -2  248.93   11.96
  -3  -7  -2   15.93    3.06
  -1  -7  -2   72.07    5.87
  -5  -7   2  248.70   11.31
  -7  -7   2   32.19    3.96
  -9  -7   2   38.21    4.25
 -11  -7   2   15.05    2.86
 -26   0  -3   -3.46    2.80
 -22   0  -3   -0.49    1.63
 -20   0  -3   -0.91    1.96
 -18   0  -3   -1.27    2.36
  18   0   3    0.62    1.26
 -16   0  -3   -6.34    5.06
  16   0   3   -2.04    1.19
  14   0   3    0.28    0.88
 -14   0  -3    0.40    1.25
  14   0   3   -1.09    4.24
  12   0   3    0.51    0.85
  12   0   3   -0.95    3.03
 -12   0  -3    0.99    2.87
  10   0   3    0.72    0.96
  10   0   3    0.83    2.95
 -10   0  -3   -0.86    2.83
   8   0   3    0.22    0.84
   8   0   3    0.73    2.30
  -8   0  -3   -0.73    2.66
  -6   0  -3    3.60    2.58
   6   0   3   -0.59    1.94
   6   0   3    1.24    1.04
   4   0   3   -0.47    1.67
   4   0   3    0.94    0.97
  -4   0  -3   -0.47    2.21
   2   0   3    0.36    1.53
  -2   0  -3    3.16    1.96
   0   0  -3    1.14    1.48
   0   0   3   -0.25    1.02
  -2   0   3    1.35    0.66
   4   0  -3    0.19    0.38
  -4   0   3    0.26    0.31
   6   0  -3    0.65    0.46
   6   0  -3   -0.18    0.47
  -6   0   3    0.27    0.42
  -8   0   3    0.08    0.41
   8   0  -3    0.40    0.53
  -8   0   3    0.49    0.57
   8   0  -3    0.37    0.64
 -10   0   3   -0.32    0.60
 -10   0   3    0.24    0.58
  10   0  -3   -0.48    0.75
 -12   0   3   -0.18    0.77
 -12   0   3    0.39    0.60
  12   0  -3    0.25    0.96
 -14   0   3    0.73    0.97
 -14   0   3    0.87    0.72
 -14   0   3   -0.47    0.81
 -14   0   3    1.54    2.90
 -16   0   3    0.32    1.13
 -16   0   3   -0.91    2.87
 -16   0   3    0.27    1.04
 -16   0   3    0.50    0.94
 -18   0   3   -1.06    3.21
 -18   0   3   -0.28    0.85
 -18   0   3   -0.32    1.08
 -20   0   3   -1.22    4.47
 -20   0   3    0.31    1.07
 -20   0   3    1.07    0.98
 -22   0   3   -3.21    1.80
 -24   0   3    0.55    0.69
 -24   0   3   -2.65    1.71
 -26   0   3   -3.38    2.26
 -28   0   3    1.06    1.53
 -30   0   3   -1.14    2.28
 -25  -1  -3   -0.56    1.54
 -25   1  -3    1.10    1.52
 -23   1  -3    3.06    1.99
 -23  -1  -3    8.25    2.55
 -21   1  -3  375.27   15.56
 -21  -1  -3  402.88   15.97
 -19  -1  -3    6.13    2.01
  19  -1   3    7.66    1.91
 -17   1  -3    6.97    1.89
 -17   1  -3   12.93    2.49
 -17  -1  -3    9.80    2.25
  17  -1   3    7.22    2.11
  15   1   3    8.79    1.72
  15  -1   3   10.08    2.16
 -15  -1  -3    9.52    4.37
 -15   1  -3    9.73    4.60
 -15   1  -3    5.44    1.47
 -15  -1  -3   12.52    2.45
 -15   1  -3    8.26    2.08
 -13   1  -3    0.36    1.48
  13   1   3    0.51    0.96
 -13  -1  -3   -0.46    1.25
  13  -1   3    1.34    1.37
  13   1   3    2.02    2.62
  13  -1   3   -1.02    2.66
 -13   1  -3    1.08    2.79
 -13  -1  -3    1.05    3.05
  11   1   3  806.26   22.13
 -11  -1  -3  783.31   24.20
  11  -1   3  758.99   23.43
  11  -1   3  784.21   30.96
  11   1   3  781.07   30.63
 -11   1  -3  761.61   31.21
 -11  -1  -3  743.84   30.71
   9   1   3   15.14    1.84
  -9  -1  -3   16.52    4.40
  -9   1  -3    8.10    3.50
   9   1   3   22.76    4.73
   9  -1   3   16.23    4.20
  -7  -1  -3    1.31    2.48
  -7   1  -3    2.72    2.71
   7  -1   3    2.02    2.22
   7   1   3    0.66    2.25
   7   1   3    3.02    0.92
  -5  -1  -3   -0.53    2.22
  -5   1  -3   -0.55    2.31
   5   1   3    0.89    0.72
  -5  -1  -3    1.12    0.78
   5   1   3   -0.50    1.90
   5  -1   3    0.52    1.65
   3  -1   3   10.96    2.66
   3   1   3   10.56    2.59
  -3   1  -3    9.28    2.75
  -3  -1  -3   10.68    1.28
  -1  -1  -3 2040.76   52.49
  -1   1  -3 2003.90   52.83
   1  -1   3 2086.19   53.11
   1   1   3 2056.64   52.84
  -1  -1  -3 2056.33   49.37
   1  -1  -3   49.14    2.06
  -1   1   3   46.90    3.16
  -1  -1   3   52.01    3.42
   1   1  -3   49.42    3.11
   1  -1  -3   49.13    2.94
   1   1  -3   47.59    1.72
  -3   1   3    0.30    0.36
  -3  -1   3    0.24    0.31
  -3   1   3    0.39    0.42
   3  -1  -3    0.24    0.44
   3   1  -3    0.42    0.34
   3   1  -3    0.11    0.31
   3  -1  -3    0.55    0.32
  -3  -1   3   -0.24    0.43
  -5  -1   3   12.14    1.07
   5  -1  -3   10.80    1.02
   5   1  -3    9.50    0.86
  -5  -1   3    9.39    0.89
  -5   1   3   10.33    1.08
  -5   1   3   10.34    0.94
   5  -1  -3   11.38    1.01
  -5  -1   3   12.61    1.02
   5   1  -3   10.26    0.95
  -7   1   3    0.95    0.49
  -7  -1   3    0.75    0.48
  -7   1   3    0.41    0.42
  -7  -1   3    1.13    0.37
   7   1  -3    0.85    0.56
   7  -1  -3    0.95    0.55
  -7  -1   3    1.09    0.61
   7  -1  -3    1.52    0.56
   7  -1  -3    2.20    0.59
   9  -1  -3  442.80   11.45
   9  -1  -3  413.72   12.20
   9   1  -3  418.47   12.21
  -9   1   3  417.67   12.19
  -9  -1   3  421.36   12.19
  -9   1   3  419.31   11.41
   9  -1  -3  426.42   12.05
  -9  -1   3  418.06   12.45
 -11   1   3    2.20    0.61
 -11  -1   3    2.99    0.83
 -11  -1   3    2.15    0.80
 -11   1   3    3.00    0.87
 -11  -1   3    2.31    0.90
  11  -1  -3    3.32    0.95
  11  -1  -3    1.57    0.63
  11  -1  -3    1.22    1.10
  11   1  -3    1.22    1.03
 -13   1   3    0.43    0.62
 -13  -1   3   -0.22    0.63
 -13   1   3   -0.18    0.54
 -13   1   3    0.23    0.45
  13  -1  -3   -0.25    0.52
 -13  -1   3    0.39    0.72
 -13  -1   3    0.70    2.22
 -13   1   3    1.44    2.71
 -15   1   3   -0.85    2.82
 -15  -1   3    0.83    2.85
 -15   1   3    2.90    0.93
 -15  -1   3    0.26    0.86
 -15   1   3    0.88    0.54
 -15   1   3    0.76    0.90
 -15  -1   3    2.82    1.02
 -15  -1   3    0.74    0.78
  15  -1  -3    1.58    0.71
 -17   1   3   25.28    2.77
 -17  -1   3   21.68    2.64
  17  -1  -3   22.30    1.99
 -17  -1   3   21.91    2.76
 -17   1   3   25.48    1.93
 -17   1   3   25.25    2.51
 -17  -1   3   21.01    2.67
 -17   1   3   11.05    4.63
 -17  -1   3   25.56    6.06
 -19   1   3 1166.12   31.66
 -19   1   3 1153.84   29.60
 -19   1   3 1112.28   32.50
 -19  -1   3 1134.84   32.67
  19  -1  -3 1199.50   30.24
 -19  -1   3 1157.67   33.15
 -19   1   3 1285.98   45.51
 -19  -1   3 1161.31   43.77
 -21  -1   3    7.65    2.38
 -21   1   3    9.87    1.43
 -21   1   3   12.42    2.40
 -21  -1   3    6.08    1.79
 -21   1   3    8.99    1.90
  21  -1  -3   12.03    1.69
 -23   1   3    0.83    1.43
 -23  -1   3   -0.42    1.34
 -23  -1   3    3.81    2.95
 -23   1   3    0.66    0.68
 -25   1   3   -1.38    1.46
 -25  -1   3    0.46    1.64
 -27   1   3    1.51    2.31
 -27  -1   3    0.51    2.51
 -29  -1   3  136.02    8.93
 -29   1   3  126.47    8.59
 -26   2  -3  709.80   25.03
 -24   2  -3    2.61    2.25
 -24  -2  -3    8.01    2.85
 -22   2  -3   -2.90    2.39
 -20   2  -3    4.06    1.46
 -20   2  -3    1.76    1.51
 -20  -2  -3    5.86    1.94
 -20  -2  -3    4.24    2.51
 -18   2  -3    0.85    0.97
  18  -2   3    1.55    1.67
 -18  -2  -3    2.45    1.86
 -18   2  -3    1.21    1.11
 -18   2  -3    2.83    1.43
 -18  -2  -3    2.47    1.51
  16  -2   3  846.89   26.08
 -16  -2  -3  823.78   27.35
 -16   2  -3  813.03   23.94
 -16   2  -3  835.64   36.83
 -16  -2  -3  818.01   36.20
 -16   2  -3  841.47   23.54
 -16   2  -3  809.11   25.09
 -16  -2  -3  818.92   25.33
 -14   2  -3    5.75    1.55
 -14  -2  -3    1.31    2.33
 -14   2  -3    6.54    1.82
 -14  -2  -3    6.68    1.88
 -14   2  -3    5.55    1.24
 -14  -2  -3    1.12    3.25
 -12   2  -3   20.56    2.03
 -12   2  -3   13.43    2.04
 -12   2  -3   11.40    4.47
 -12  -2  -3   12.80    4.43
 -12  -2  -3   22.89    3.06
 -12   2  -3   14.31    2.48
 -10  -2  -3    4.21    1.39
 -10   2  -3    3.57    1.36
 -10   2  -3    5.33    1.44
 -10  -2  -3    3.40    3.02
  10  -2   3    0.82    2.71
  10   2   3    4.74    2.61
 -10   2  -3    3.62    0.96
 -10   2  -3   -0.90    2.74
   8   2   3   63.76    6.72
   8  -2   3   69.04    7.10
  -8   2  -3   72.82    3.30
  -8  -2  -3   66.55    7.39
  -8   2  -3   65.16    7.48
  -8   2  -3   66.67    4.10
  -8  -2  -3   72.48    4.51
   6  -2   3 4827.93  123.26
   6   2   3 5046.04  123.06
  -6   2  -3 4817.57  114.36
  -6   2  -3 4849.10  124.22
  -6  -2  -3 4839.22  123.24
  -6  -2  -3 4820.13  116.74
  -6   2  -3 4999.49  116.75
  -4   2  -3   11.99    0.81
   4  -2   3    9.72    2.56
   4   2   3    9.01    2.47
  -4   2  -3    9.99    1.57
  -4  -2  -3   12.61    2.81
  -4   2  -3    7.93    2.70
  -4  -2  -3   13.16    1.59
  -2   2  -3   -0.35    0.62
  -2   2  -3    0.34    0.56
   2  -2   3   -0.69    1.44
   2   2   3   -0.31    1.28
  -2  -2  -3   -0.92    1.35
  -2   2  -3   -1.44    1.55
   0   2  -3    6.05    0.84
   0  -2   3    7.68    1.24
   0   2  -3    7.52    1.53
   0  -2  -3    5.22    1.13
   0   2   3    4.54    1.52
   0  -2   3    4.61    1.56
  -2  -2   3   67.98    3.52
  -2  -2   3   74.00    3.87
  -2   2   3   72.23    3.69
   2   2  -3   69.75    2.36
   2  -2  -3   69.35    2.39
  -2  -2   3   70.68    2.98
   2  -2  -3   67.17    3.35
  -4  -2   3 1280.95   31.16
  -4  -2   3 1291.20   32.24
  -4  -2   3 1260.74   30.77
  -4   2   3 1273.56   30.78
   4   2  -3 1306.25   32.10
   4   2  -3 1263.33   30.63
   4  -2  -3 1275.00   30.65
   4  -2  -3 1273.68   32.11
  -6  -2   3    2.01    0.71
   6   2  -3    1.16    0.49
   6  -2  -3    0.44    0.42
  -6  -2   3    1.14    0.65
   6  -2  -3    1.31    0.78
  -6   2   3    0.97    0.43
  -6  -2   3    0.82    0.44
   8  -2  -3   19.22    1.42
   8  -2  -3   16.35    1.58
   8   2  -3   15.36    1.53
  -8  -2   3   14.18    1.61
   8  -2  -3   14.12    1.68
  -8  -2   3   14.14    1.48
  -8  -2   3   16.27    1.49
  -8   2   3   16.14    1.44
  10  -2  -3    4.24    1.16
  10   2  -3    4.99    1.15
 -10  -2   3    3.32    0.86
 -10   2   3    4.64    1.05
  10  -2  -3    3.82    1.08
 -10   2   3    2.18    0.76
 -10  -2   3    4.46    0.96
  10  -2  -3    4.09    0.84
 -10  -2   3    3.79    1.08
 -10   2   3    7.67    2.80
 -10  -2   3    1.54    1.99
 -12   2   3  116.51    9.15
 -12  -2   3  134.02    9.57
 -12   2   3  128.66    5.57
 -12  -2   3  124.88    5.58
 -12  -2   3  133.59    6.07
  12  -2  -3  121.56    5.23
 -12   2   3  126.12    5.29
 -14  -2   3 3060.14   76.02
 -14   2   3 3099.32   85.44
 -14  -2   3 3174.25   85.09
 -14  -2   3 3002.67   75.63
 -14   2   3 2988.76   75.25
 -14  -2   3 3081.74   75.46
 -14   2   3 3139.10   74.44
 -16   2   3    7.54    1.60
 -16  -2   3    8.53    1.72
  16  -2  -3   10.33    1.63
 -16  -2   3   10.16    2.00
 -16   2   3   10.42    1.58
 -16   2   3   17.49    4.63
 -16  -2   3   11.08    3.79
 -16  -2   3   10.84    1.96
 -18   2   3   12.38    2.08
 -18  -2   3   11.68    2.06
 -18  -2   3    9.27    2.05
  18  -2  -3   10.72    1.65
 -18   2   3    9.90    1.54
 -18  -2   3   14.85    4.96
 -18   2   3    8.85    4.19
 -18  -2   3   10.66    2.04
 -20   2   3    1.03    0.93
  20  -2  -3    0.99    0.79
 -20  -2   3    2.38    1.36
 -20  -2   3    0.71    1.09
 -20   2   3    2.45    1.20
 -22   2   3   58.10    3.69
 -22  -2   3   52.54    5.26
  22  -2  -3   54.23    3.56
 -22  -2   3   60.44    4.94
 -22   2   3   56.98    4.85
 -24  -2   3  728.10   25.34
 -24   2   3  729.57   23.84
 -24  -2   3  730.06   24.04
 -26   2   3    2.39    1.76
 -26  -2   3    0.98    1.61
 -28   2   3    1.55    1.71
 -28  -2   3    1.06    1.60
 -28  -2   3    0.75    2.48
 -25   3  -3   -2.63    3.45
 -23  -3  -3   49.52    7.42
 -23   3  -3   59.44    5.54
 -23  -3  -3   60.80    5.68
 -21  -3  -3  668.74   26.08
 -21  -3  -3  689.09   22.90
 -21   3  -3  646.60   22.35
 -19  -3  -3   52.82    4.89
 -19   3  -3   46.72    4.55
 -19  -3  -3   44.65    5.50
 -17   3  -3    2.21    1.47
 -17  -3  -3    1.52    1.35
 -17  -3  -3    4.36    2.00
 -17   3  -3    2.65    0.99
 -15  -3  -3   -3.53    5.28
 -15   3  -3   -5.04    5.29
 -15   3  -3    2.08    0.90
 -15   3  -3    2.63    1.17
 -15  -3  -3    3.75    1.36
 -15   3  -3    3.88    1.62
 -13   3  -3   59.93    4.44
 -13   3  -3   50.15    3.93
 -13  -3  -3   61.20    4.35
 -13   3  -3   57.23    8.51
 -13  -3  -3   40.49    7.48
 -11  -3  -3 1272.84   43.63
 -11   3  -3 1219.58   44.25
 -11   3  -3 1316.07   34.91
 -11  -3  -3 1255.55   35.67
 -11   3  -3 1274.52   34.05
 -11  -3  -3 1278.05   34.26
  -9   3  -3   83.78    4.58
  -9  -3  -3   82.13    4.57
  -9  -3  -3   72.09    7.80
  -9   3  -3   80.00    4.98
  -9   3  -3   63.72    7.78
  -9  -3  -3   77.67    5.17
  -7  -3  -3    9.20    1.73
  -7   3  -3    7.33    1.47
  -7  -3  -3    7.45    3.07
  -7   3  -3    2.80    2.49
  -7   3  -3    8.16    1.44
  -7  -3  -3   10.53    1.80
  -7   3  -3    9.09    1.69
  -5   3  -3   11.03    2.73
  -5  -3  -3   13.64    3.09
  -5  -3  -3   11.89    1.44
  -5   3  -3   11.51    1.47
   5  -3   3   12.31    2.86
  -5  -3  -3    9.14    1.61
  -5   3  -3   10.80    1.58
  -5   3  -3   12.75    1.92
  -3   3  -3  466.96   13.62
   3  -3   3  442.83   15.99
   3   3   3  495.89   15.70
  -3   3  -3  464.60   16.70
  -3  -3  -3  464.17   15.40
  -3   3  -3  447.42   14.66
   1   3   3 2501.39   60.28
   1  -3   3 2469.62   61.46
  -1   3  -3 2369.72   61.25
   1  -3   3 2486.68   61.83
  -1   3  -3 2501.08   60.82
   1  -3  -3  223.58    8.17
  -1  -3   3  231.11    7.63
   1  -3  -3  218.03    8.61
  -1  -3   3  218.60    8.73
  -1  -3   3  218.13    7.23
  -3   3   3    2.88    0.91
  -3  -3   3    3.38    0.93
   3  -3  -3    3.61    1.09
   3   3  -3    3.30    0.43
  -3  -3   3    3.64    0.63
  -3  -3   3    1.63    0.88
  -5  -3   3   15.39    1.72
   5  -3  -3   14.53    1.86
  -5  -3   3   16.25    1.45
  -5  -3   3   19.54    2.16
  -5   3   3   15.03    2.34
  -5  -3   3   13.55    1.94
   7  -3  -3   74.85    4.55
  -7  -3   3   85.52    4.54
  -7  -3   3   70.68    3.72
  -7  -3   3   75.17    3.19
  -7   3   3   79.62    3.22
  -7  -3   3   67.27    4.92
  -7   3   3   76.89    5.60
  -7   3   3   83.16    4.37
  -9  -3   3 1623.54   41.23
   9  -3  -3 1586.80   39.44
  -9   3   3 1690.08   41.75
  -9   3   3 1664.88   46.56
  -9  -3   3 1626.84   45.46
  -9  -3   3 1579.81   41.50
   9  -3  -3 1594.99   42.16
  -9   3   3 1621.97   40.01
  -9  -3   3 1658.00   40.16
 -11  -3   3   15.94    1.79
 -11  -3   3   17.80    2.10
  11  -3  -3   16.17    1.53
  11  -3  -3   16.64    2.23
 -11   3   3   16.40    3.91
 -11  -3   3   11.75    3.20
 -11   3   3   14.13    1.68
 -11  -3   3   10.44    1.71
 -11   3   3   17.39    2.22
 -13  -3   3   13.00    3.71
 -13   3   3   22.07    4.81
 -13   3   3   14.92    2.04
 -13   3   3   26.27    2.76
 -13   3   3   16.32    1.90
 -13  -3   3   18.82    2.34
 -13  -3   3   16.65    1.94
 -13  -3   3   17.38    2.03
 -15  -3   3   44.26    3.87
 -15  -3   3   50.54    3.43
 -15   3   3   49.07    3.60
 -15  -3   3   51.64    3.72
 -15   3   3   50.93    3.60
 -15  -3   3   53.23    7.14
 -15   3   3   42.97    6.64
 -15  -3   3   47.15    3.95
 -17   3   3  225.01   15.57
 -17  -3   3  208.62   14.67
 -17  -3   3  228.44    9.21
 -17   3   3  214.52    8.94
 -17  -3   3  221.73    9.82
 -17   3   3  207.52    8.49
 -17  -3   3  213.32    8.18
 -19  -3   3 1249.58   45.87
 -19   3   3 1323.30   47.65
 -19  -3   3 1266.81   35.39
 -19   3   3 1307.97   35.37
 -19  -3   3 1292.76   33.58
 -19   3   3 1276.58   34.15
 -19  -3   3 1262.12   36.51
  19  -3  -3 1258.35   33.97
 -21   3   3  102.90    6.32
 -21  -3   3  104.84    6.48
  21  -3  -3   83.99    4.80
 -21  -3   3  106.93    7.16
 -21   3   3   87.06    5.20
 -21  -3   3  102.12    5.09
 -23   3   3    5.69    1.97
 -23  -3   3    4.18    1.58
 -23  -3   3    6.07    1.34
 -23  -3   3    4.67    1.91
 -25  -3   3    4.62    2.03
 -25   3   3    7.19    2.22
 -25  -3   3    5.90    2.71
 -27   3   3   87.72    6.74
 -27  -3   3   89.85    6.96
 -27  -3   3   87.18    7.98
 -24   4  -3   62.85    5.84
 -24  -4  -3   58.23    5.73
 -22  -4  -3    1.40    1.71
 -22   4  -3    3.58    1.88
 -20   4  -3    7.77    2.19
 -20  -4  -3    7.24    2.07
 -20  -4  -3    7.46    2.92
 -18   4  -3  329.58   13.07
 -18  -4  -3  344.12   13.42
 -16  -4  -3  230.00   10.03
 -16   4  -3  234.03    9.89
 -16  -4  -3  237.21   17.35
 -14  -4  -3  125.74    8.04
 -14   4  -3  125.83    6.49
 -14  -4  -3  124.33    6.58
 -14  -4  -3  135.22   12.25
 -14   4  -3  127.22   12.74
 -12  -4  -3    8.13    2.16
 -12  -4  -3   10.43    1.77
 -12   4  -3    8.68    1.59
 -12  -4  -3    7.30    3.84
 -12   4  -3    9.32    4.25
 -10   4  -3   12.14    2.05
 -10   4  -3   13.50    1.73
 -10  -4  -3    9.19    1.55
 -10  -4  -3   14.37    4.11
 -10   4  -3    7.10    3.55
 -10  -4  -3   10.64    2.22
  -8  -4  -3  266.20   13.86
  -8   4  -3  287.59   15.28
  -8   4  -3  272.04    9.01
  -8  -4  -3  281.64    9.21
  -8  -4  -3  258.12   10.93
  -8   4  -3  283.70   10.37
  -6   4  -3  565.36   16.80
  -6   4  -3  537.14   14.82
  -6  -4  -3  555.94   15.06
  -6  -4  -3  577.06   19.19
  -6  -4  -3  540.78   17.52
  -6   4  -3  540.97   20.80
  -6   4  -3  537.83   17.79
  -4   4  -3  130.06    5.96
  -4  -4  -3  123.48    4.26
  -4   4  -3  125.15    4.14
  -4  -4  -3  122.23    6.77
  -4   4  -3  128.31    6.72
  -4   4  -3  116.17    6.85
  -4  -4  -3  130.52    5.60
  -2  -4  -3   11.59    2.07
  -2   4  -3    9.90    1.92
   0  -4   3   28.34    2.70
   0  -4  -3   28.59    2.92
   0  -4   3   27.99    3.16
   0  -4  -3   32.17    3.44
  -2  -4   3  893.54   24.32
   2  -4  -3  879.77   25.05
   2  -4  -3  882.37   26.19
  -2  -4   3  881.93   25.99
  -4  -4   3  532.18   14.53
   4  -4  -3  544.66   16.97
  -4  -4   3  547.67   16.27
  -4  -4   3  577.69   17.89
  -6  -4   3  287.17   11.09
   6  -4  -3  278.01   11.26
  -6   4   3  278.52   10.18
  -6  -4   3  296.31    9.09
  -6   4   3  261.60    8.88
  -8  -4   3   -0.10    0.39
  -8   4   3    0.39    0.45
  -8  -4   3    0.39    0.64
   8  -4  -3    0.15    0.36
  -8   4   3    0.79    1.05
  -8  -4   3   -0.62    1.25
  -8   4   3    0.42    1.79
   8  -4  -3   -1.70    1.59
  -8  -4   3   -2.42    1.76
  10  -4  -3   18.88    2.83
 -10  -4   3   22.34    2.68
 -10   4   3   20.91    2.53
 -10   4   3   20.83    1.75
 -10  -4   3   19.36    1.75
 -10  -4   3   20.53    2.27
 -10   4   3   27.77    4.40
 -10  -4   3   20.28    3.38
 -12  -4   3  193.54   11.88
 -12   4   3  224.73   13.44
 -12  -4   3  225.66    9.09
 -12  -4   3  230.62    8.06
 -12   4   3  236.24    8.02
 -12  -4   3  228.35    9.48
 -14  -4   3  471.62   20.83
 -14   4   3  442.00   21.23
 -14  -4   3  425.97   14.89
 -14  -4   3  434.11   14.87
 -14   4   3  446.92   13.82
 -14  -4   3  453.51   13.96
 -16  -4   3  143.20    7.25
 -16   4   3  155.11    7.00
 -16  -4   3  157.40    7.08
 -16   4   3  158.18   13.07
 -16  -4   3  165.93   12.71
 -18   4   3    2.07    1.11
 -18  -4   3    0.31    0.97
 -18  -4   3    0.43    1.30
 -18  -4   3    2.09    3.32
 -18   4   3   -1.15    3.95
 -18  -4   3    0.89    0.95
 -20   4   3   19.05    2.75
 -20  -4   3   15.95    2.55
 -20  -4   3   21.54    3.39
 -20  -4   3   15.63    2.26
 -22   4   3  361.45   13.61
 -22  -4   3  341.19   13.54
 -22  -4   3  324.83   12.18
 -22  -4   3  359.60   15.43
 -24  -4   3  219.40   10.58
 -24   4   3  237.82   10.81
 -24  -4   3  216.71   12.21
 -26  -4   3  108.78    7.46
 -26   4   3  100.09    7.08
 -28   4   3    0.49    1.97
 -28  -4   3   -0.51    2.35
 -19  -5  -3  103.27    7.06
 -19   5  -3  108.73    6.67
 -17   5  -3   -0.32    1.08
 -17  -5  -3   -0.44    1.41
 -17  -5  -3    1.24    2.12
 -15  -5  -3    1.46    1.07
 -15   5  -3    2.48    1.24
 -15  -5  -3    2.24    1.92
 -15  -5  -3    0.44    1.41
 -13  -5  -3  364.54   12.26
 -13   5  -3  346.90   11.90
 -13  -5  -3  374.02   14.65
 -13  -5  -3  347.43   15.04
 -11  -5  -3    8.71    2.23
 -11   5  -3    6.42    1.25
 -11  -5  -3   12.51    1.71
 -11  -5  -3    7.85    2.05
 -11   5  -3    2.53    3.62
  -9   5  -3  115.39    9.25
  -9   5  -3  116.22    4.80
  -9  -5  -3  116.14    4.93
  -9  -5  -3  119.45    7.43
  -9  -5  -3  129.54    7.61
  -7  -5  -3    2.44    0.61
  -7   5  -3    1.15    0.48
  -7  -5  -3    0.86    1.18
  -7   5  -3    3.70    1.96
  -7  -5  -3    3.41    1.47
  -5  -5  -3   53.55    4.94
  -5   5  -3   45.03    2.88
  -3  -5  -3  683.46   21.77
  -3  -5  -3  735.70   23.27
  -1  -5  -3    0.33    1.36
   1  -5   3   -0.43    1.80
  -1  -5  -3   -0.42    1.74
   1  -5  -3  231.90    9.94
  -1  -5   3  234.27    9.39
   1  -5  -3  246.71   11.14
  -1  -5   3  227.13   10.83
  -3  -5   3   -1.66    2.44
  -3  -5   3    0.27    1.63
   3  -5  -3    0.33    1.38
  -5  -5   3   41.80    3.49
  -5  -5   3   26.71    3.63
  -7  -5   3  431.16   12.98
  -7  -5   3  441.90   14.67
   7  -5  -3  430.46   16.40
  -7  -5   3  424.74   15.87
   9  -5  -3    5.28    2.36
  -9  -5   3    7.46    2.20
  -9  -5   3   10.52    1.65
  -9   5   3    7.68    2.16
  11  -5  -3  239.01   11.56
 -11  -5   3  251.35   11.19
 -11  -5   3  281.23   10.03
 -11   5   3  241.98   12.71
 -11  -5   3  256.85    8.01
 -13  -5   3    0.38    1.65
 -13   5   3    0.16    0.64
 -13  -5   3   -0.17    0.70
 -13  -5   3    0.29    0.93
 -13   5   3    2.93    2.69
 -15  -5   3   42.68    4.13
 -15   5   3   44.14    6.71
 -15   5   3   37.27    2.97
 -15  -5   3   38.08    3.09
 -17  -5   3  277.40   10.37
 -17   5   3  280.16   10.26
 -17  -5   3  289.54   11.90
 -19   5   3   16.19    2.27
 -19  -5   3   13.77    2.55
 -21  -5   3   82.22    7.02
 -21   5   3   89.69    5.68
 -21  -5   3   88.53    6.01
 -23   5   3    1.08    1.28
 -16  -6  -3   23.40    3.67
 -14  -6  -3   96.16    7.32
 -12  -6  -3   -1.09    1.93
 -12  -6  -3    1.05    1.66
 -10  -6  -3   34.47    4.31
 -10  -6  -3   41.12    4.81
  -8  -6  -3  253.95   11.68
  -8  -6  -3  256.44   11.94
  -8  -6  -3  281.59   13.02
  -6  -6  -3   34.35    3.87
  -6  -6  -3   34.13    3.91
  -6  -6  -3   36.63    4.47
  -4  -6  -3    2.05    1.60
  -4  -6  -3   -0.52    1.84
  -2  -6  -3    0.40    1.76
  -2  -6  -3    1.03    2.32
   0  -6  -3   62.09    5.10
   0  -6  -3   43.46    5.32
   2  -6  -3  288.28   11.91
   2  -6  -3  253.28   12.77
  -2  -6   3  271.83   12.99
  -4  -6   3   59.10    4.70
  -4  -6   3   50.38    5.30
  -6  -6   3  238.50   10.20
  -6  -6   3  224.66   11.63
  -8  -6   3    5.68    1.75
   8  -6  -3   -2.13    3.62
  -8  -6   3    0.49    2.93
 -10  -6   3   38.76    4.93
  10  -6  -3   42.47    5.38
 -12  -6   3  168.80    9.48
 -14  -6   3   20.32    3.30
 -16  -6   3   17.25    3.08
 -18  -6   3    2.29    1.83
  -5  -7  -3   20.08    3.48
  -3  -7  -3   49.51    5.09
  -3  -7  -3   52.03    4.96
  -1  -7  -3   19.90    3.34
  -5  -7   3   13.12    2.62
  -7  -7   3   53.35    4.83
  -9  -7   3   17.89    2.96
 -11  -7   3    1.71    1.66
 -13  -7   3    1.33    1.67
 -24   0  -4   12.17    2.92
 -22   0  -4   20.10    3.47
 -20   0  -4   17.72    3.19
 -18   0  -4    1.37    1.51
  16   0   4   51.23    4.19
 -16   0  -4   59.69    5.77
 -14   0  -4   71.74    5.42
  14   0   4   47.27    7.76
 -14   0  -4   47.88    8.48
  14   0   4   68.13    4.64
  12   0   4   35.00    6.56
  12   0   4   50.80    3.97
 -12   0  -4   53.09    7.86
  10   0   4   15.63    4.39
 -10   0  -4    6.50    3.72
  10   0   4   15.62    2.52
   8   0   4   78.16    5.32
   8   0   4   62.21    7.23
  -8   0  -4   63.87    7.46
  -6   0  -4   65.00    6.88
   6   0   4   61.32    3.98
  -4   0  -4  225.66   12.21
   4   0   4  261.45   12.76
  -2   0  -4  129.36    7.92
   2   0   4  128.68    7.90
   0   0   4   60.68    4.72
   0   0  -4   57.78    4.49
  -2   0   4  291.53   10.00
   2   0  -4  276.76    9.50
   4   0  -4  258.59    7.28
  -4   0   4  257.74    7.32
   6   0  -4  639.54   16.65
  -6   0   4  654.16   16.67
  -8   0   4   35.13    2.15
   8   0  -4   30.94    2.03
   8   0  -4   34.08    2.15
 -10   0   4  132.81    4.60
  10   0  -4  138.26    5.51
 -10   0   4  128.96    5.26
  10   0  -4  136.88    5.34
 -12   0   4  156.44    4.33
 -12   0   4  157.38    6.37
  12   0  -4  166.22    6.48
  12   0  -4  157.48    6.61
 -12   0   4  160.39    5.81
 -14   0   4   33.52    2.63
 -14   0   4   29.44    2.66
  14   0  -4   37.99    3.28
  16   0  -4  194.86    8.21
 -16   0   4  167.21    7.23
 -16   0   4  175.91    7.66
 -16   0   4  160.16    7.41
 -16   0   4  186.71   12.81
 -18   0   4   49.88    7.49
 -18   0   4   48.28    4.23
 -18   0   4   46.34    3.82
 -18   0   4   37.10    3.29
 -20   0   4   16.57    2.57
 -20   0   4   21.99    2.65
 -20   0   4   14.99    5.40
 -22   0   4   48.38    4.43
 -22   0   4   49.42    2.49
 -24   0   4   12.27    1.28
 -24   0   4   12.92    2.57
 -26   0   4  207.92   10.76
 -28   0   4   36.78    4.56
 -30   0   4    6.69    2.45
 -25   1  -4    8.54    2.56
 -25  -1  -4    8.62    2.48
 -23  -1  -4   11.72    2.73
 -23   1  -4   14.24    2.83
 -21   1  -4    1.97    2.07
 -21  -1  -4    2.48    2.04
 -19   1  -4    3.67    1.93
 -19  -1  -4    2.32    1.64
 -17   1  -4   60.76    4.66
 -17   1  -4   54.65    5.03
 -17  -1  -4   59.69    5.23
  17  -1   4   48.92    4.35
 -15   1  -4   84.54    6.24
 -15  -1  -4   82.68    6.19
  15  -1   4   63.00    5.31
  15   1   4   76.53    4.97
 -15   1  -4   78.13   10.31
 -15  -1  -4   65.21    9.70
  13   1   4   49.44    7.72
  13  -1   4   55.57    7.95
  13  -1   4   48.90    4.39
  13   1   4   57.44    4.10
 -13  -1  -4   44.79    7.70
 -13   1  -4   58.46    8.49
 -11  -1  -4    0.99    4.24
 -11   1  -4    4.05    3.47
 -11  -1  -4    6.94    2.03
  11  -1   4    2.55    1.57
  11   1   4    1.50    1.03
  11   1   4    8.60    4.01
  11  -1   4    1.94    3.07
   9   1   4    3.16    1.05
  -9   1  -4   -0.88    4.03
  -9  -1  -4    5.99    3.51
   9  -1   4    2.59    2.85
   9   1   4    0.85    2.81
   7   1   4   68.51    3.97
   7   1   4   68.09    7.03
   7  -1   4   77.57    7.54
  -7  -1  -4   52.88    6.45
  -7   1  -4   74.81    7.70
  -5  -1  -4   67.14    4.15
   5   1   4   70.00    3.76
  -5  -1  -4   66.71    6.81
  -5   1  -4   58.83    6.58
   5   1   4   64.15    6.41
   5  -1   4   63.45    6.45
  -3  -1  -4  154.61    6.18
  -3  -1  -4  153.64    9.14
   3   1   4  152.45    9.23
   3  -1   4  154.18    9.43
  -3   1  -4  155.09    9.37
  -1  -1  -4  164.74    8.30
  -1   1  -4  156.31    8.49
  -1  -1  -4  176.51    6.07
   1  -1   4  184.67    9.18
   1   1   4  179.41    8.93
  -1   1   4    0.27    1.32
  -1  -1   4    1.71    1.50
   1   1  -4    1.30    0.35
   1   1  -4    3.08    1.45
   1  -1  -4    1.30    1.19
   1  -1  -4    2.46    0.64
  -1   1   4    2.09    0.59
  -3   1   4   88.72    4.25
  -3  -1   4   86.07    4.29
   3  -1  -4   83.76    2.78
   3   1  -4   74.42    2.92
   3  -1  -4   74.85    2.94
  -5   1   4  179.88    5.61
   5  -1  -4  172.81    5.38
   5   1  -4  168.75    5.38
   5   1  -4  184.27    5.64
   5   1  -4  165.67    5.24
  -5   1   4  181.04    5.51
  -5  -1   4  173.69    5.47
  -7  -1   4   76.84    3.29
   7  -1  -4   75.79    3.25
   7   1  -4   78.61    3.27
  -7   1   4   79.25    3.33
  -7  -1   4   81.67    3.44
  -7  -1   4   75.82    2.78
   7  -1  -4   75.91    3.03
  -9  -1   4    0.95    0.39
  -9   1   4    0.55    0.55
  -9  -1   4   -0.14    0.52
  -9  -1   4    0.74    0.59
   9  -1  -4    1.65    0.64
   9   1  -4    0.95    0.66
   9  -1  -4    0.94    0.64
   9  -1  -4    1.02    0.37
 -11  -1   4   39.43    2.73
  11   1  -4   31.67    2.46
  11  -1  -4   32.73    2.45
 -11   1   4   34.53    1.94
  11  -1  -4   38.12    1.81
  11  -1  -4   37.36    2.55
 -11   1   4   38.96    2.64
 -11  -1   4   35.28    2.52
 -13   1   4   20.14    2.10
 -13  -1   4   22.24    2.21
  13  -1  -4   21.94    1.58
 -13  -1   4   27.44    2.27
  13   1  -4   21.55    2.38
  13  -1  -4   25.76    2.62
 -13   1   4   21.25    1.56
 -13  -1   4   23.70    2.33
  13  -1  -4   25.80    2.34
  15  -1  -4   31.36    3.06
  15   1  -4   32.19    3.06
  15  -1  -4   29.88    2.02
 -15  -1   4   33.72    2.78
 -15   1   4   34.75    2.91
 -15  -1   4   32.11    2.88
 -15   1   4   31.31    1.98
 -15   1   4   36.55    5.81
 -15  -1   4   39.66    6.04
 -15  -1   4   32.37    2.87
 -17  -1   4   59.57    4.15
  17  -1  -4   59.98    3.11
 -17   1   4   63.13    3.99
 -17  -1   4   56.36    4.09
 -17  -1   4   61.94    7.92
 -17   1   4   50.04    7.36
 -17   1   4   57.55    2.87
 -17   1   4   55.50    4.07
 -17  -1   4   52.63    4.04
  19  -1  -4   96.90    4.32
 -19  -1   4   99.45    5.90
 -19   1   4   97.56    5.43
 -19   1   4   93.34    4.00
 -19  -1   4   86.73   10.15
 -19   1   4   95.02    5.79
 -19  -1   4  101.49    5.98
 -19   1   4  101.52   11.00
 -21  -1   4   59.29    4.76
 -21   1   4   51.80    4.53
 -21  -1   4   53.03    4.76
 -21   1   4   59.97    4.33
 -21   1   4   55.36    2.98
 -23   1   4   65.21    3.35
 -23  -1   4   75.38    6.71
 -23   1   4   63.55    5.25
 -23  -1   4   58.01    5.02
 -25  -1   4   25.09    4.21
 -25  -1   4   22.74    3.47
 -25   1   4   18.92    3.18
 -27  -1   4   22.91    3.79
 -27   1   4   18.75    3.56
 -29  -1   4    9.15    2.42
 -29   1   4    3.73    2.24
 -24   2  -4  138.75    9.14
 -24  -2  -4  156.93    9.87
 -22  -2  -4   19.38    3.55
 -22   2  -4   16.00    3.23
 -20   2  -4   10.16    2.52
 -20  -2  -4   17.95    3.04
 -18   2  -4   19.28    2.50
 -18  -2  -4   18.23    3.04
 -18   2  -4   23.40    3.44
  18  -2   4   21.32    3.40
 -18  -2  -4   25.03    4.50
 -18   2  -4   26.65    3.03
  16  -2   4   59.33    5.32
 -16  -2  -4   45.83    5.33
 -16   2  -4   47.09    4.53
 -16  -2  -4   58.67    5.05
 -16   2  -4   56.88    4.04
 -14  -2  -4   11.90    2.85
 -14   2  -4   11.00    1.73
 -14   2  -4    6.17    4.39
 -14  -2  -4   10.61    4.84
 -14  -2  -4   11.01    2.64
 -14   2  -4   13.69    2.64
 -12  -2  -4   59.60    8.23
 -12   2  -4   57.11    8.40
 -12  -2  -4   66.38    4.90
 -12   2  -4   60.06    4.61
 -12   2  -4   51.03    3.45
  12   2   4   53.40    7.64
  12  -2   4   53.90    7.79
  10   2   4   73.30    8.37
  10  -2   4   78.60    8.62
 -10   2  -4   85.34    4.19
 -10  -2  -4   72.18    8.48
 -10   2  -4   61.69    8.20
   8  -2   4  172.28   11.92
   8   2   4  178.20   12.05
  -8   2  -4  156.96   12.03
  -8  -2  -4  174.33   12.13
  -8  -2  -4  163.00    7.69
   6   2   4  684.36   25.90
   6  -2   4  706.10   26.26
  -6   2  -4  726.61   20.27
  -6  -2  -4  701.02   26.00
  -6   2  -4  691.31   26.48
  -6  -2  -4  693.13   20.46
  -4  -2  -4 1517.07   38.86
  -4   2  -4 1519.01   38.94
   4   2   4 1551.92   43.81
   4  -2   4 1454.92   43.97
  -4  -2  -4 1551.59   44.19
  -4   2  -4 1518.78   44.76
  -2   2  -4   48.16    2.55
  -2  -2  -4   43.93    4.32
  -2   2  -4   47.33    4.88
   2  -2   4   45.15    4.65
   2   2   4   54.04    4.94
  -2   2  -4   48.82    3.19
  -2  -2  -4   49.68    2.97
   0   2  -4   75.47    3.13
   0  -2   4   85.13    5.68
   0   2   4   77.11    5.35
   0  -2  -4   74.65    4.42
   0   2  -4   75.46    4.89
   0  -2  -4   77.76    3.59
   2   2  -4  133.15    3.98
   2  -2  -4  120.30    5.00
  -2  -2   4  131.46    4.37
  -2  -2   4  120.49    6.23
  -2   2   4  126.16    6.10
   2   2  -4  121.58    4.05
   4  -2  -4   44.74    2.66
  -4  -2   4   46.24    2.79
   4   2  -4   38.20    2.51
  -4  -2   4   44.57    3.08
   4  -2  -4   44.45    1.96
   4   2  -4   43.25    1.94
  -6  -2   4   33.25    2.32
   6  -2  -4   41.00    2.66
  -6  -2   4   40.84    2.11
  -6   2   4   38.96    2.06
  -6  -2   4   43.71    2.31
   6  -2  -4   38.86    2.02
   6   2  -4   36.99    1.98
  -8   2   4   27.23    1.87
  -8  -2   4   21.70    1.72
   8   2  -4   25.60    1.83
   8  -2  -4   25.69    1.82
  -8   2   4   22.21    2.04
  -8  -2   4   28.58    2.11
   8  -2  -4   21.46    2.00
  -8  -2   4   25.04    1.92
 -10  -2   4   33.57    2.57
  10   2  -4   35.15    2.45
  10  -2  -4   33.70    2.41
 -10   2   4   30.34    2.26
 -10  -2   4   30.32    2.30
  10  -2  -4   29.46    2.06
 -10  -2   4   36.72    2.30
  10  -2  -4   28.24    2.34
  12  -2  -4   98.83    4.53
 -12  -2   4  105.85    5.19
 -12   2   4  101.80    4.80
 -12  -2   4   93.85    4.70
  12  -2  -4  125.03    5.78
  12   2  -4  118.40    5.63
 -12   2   4   96.77    4.49
 -12  -2   4   99.57    4.22
 -14   2   4  510.51   14.54
 -14  -2   4  514.37   14.02
  14  -2  -4  511.11   14.45
 -14   2   4  478.65   15.27
 -14  -2   4  506.07   15.52
 -14   2   4  517.20   22.23
 -14  -2   4  503.41   21.75
 -14  -2   4  498.49   15.74
  14  -2  -4  488.42   15.02
 -16   2   4  384.48   11.65
 -16  -2   4  383.59   13.17
  16  -2  -4  376.88   11.27
 -16  -2   4  356.93   12.79
 -16   2   4  367.11   12.78
 -16  -2   4  368.53   12.79
 -16  -2   4  376.49   19.48
 -16   2   4  407.20   20.29
 -18  -2   4   25.48    2.90
 -18  -2   4   19.94    2.74
 -18   2   4   20.67    2.02
 -18  -2   4   23.78    2.76
 -18   2   4   21.20    2.58
  18  -2  -4   21.29    2.02
 -18  -2   4   19.24    5.19
 -18   2   4   18.03    5.26
 -20  -2   4   11.89    2.15
 -20   2   4   15.10    2.37
  20  -2  -4   15.19    1.70
 -20  -2   4   11.84    2.32
 -20   2   4   12.54    1.65
 -22   2   4   48.01    4.46
 -22  -2   4   61.84    5.01
 -22  -2   4   65.14    5.55
  22  -2  -4   60.38    3.47
 -22   2   4   57.95    3.58
 -24   2   4   71.16    5.77
 -24  -2   4   84.23    6.17
 -24   2   4   74.30    4.21
  24  -2  -4   86.60    4.30
 -24  -2   4   84.86    6.65
 -26  -2   4   19.53    3.81
 -26   2   4   12.56    2.72
 -26  -2   4   19.43    3.33
 -28  -2   4    1.38    2.20
 -28   2   4   -1.02    1.62
 -28  -2   4    1.04    1.71
 -30   2   4   -1.09    3.29
 -23  -3  -4   52.56    5.41
 -23   3  -4   47.52    5.16
 -21  -3  -4  303.32   16.54
 -21   3  -4  295.89   13.32
 -21  -3  -4  319.54   13.76
 -19  -3  -4  370.80   17.42
 -19   3  -4  344.89   14.29
 -19  -3  -4  355.50   14.57
 -19   3  -4  381.01   12.60
 -17   3  -4   35.69    3.74
 -17  -3  -4   30.11    3.56
 -17   3  -4   28.87    2.66
 -15  -3  -4   29.45    3.37
 -15  -3  -4   35.50    7.29
 -15   3  -4   29.27    2.52
 -15   3  -4   21.77    2.89
 -13   3  -4   59.05    3.30
 -13  -3  -4   53.81    4.36
 -13   3  -4   62.00    4.56
 -13   3  -4   61.07    9.09
 -13  -3  -4   46.79    7.96
 -13  -3  -4   43.89    4.67
 -13   3  -4   58.48    4.57
 -11  -3  -4  679.48   20.30
 -11   3  -4  672.85   20.07
 -11  -3  -4  623.39   27.78
 -11   3  -4  590.28   28.14
 -11  -3  -4  617.41   20.95
 -11   3  -4  632.08   17.25
 -11   3  -4  676.26   20.29
  -9  -3  -4  870.63   23.17
  -9   3  -4  836.68   22.81
   9  -3   4  677.08   28.35
  -9  -3  -4  681.96   22.80
  -9  -3  -4  713.84   29.05
  -9   3  -4  720.64   29.88
  -9   3  -4  728.47   22.41
  -7  -3  -4   62.94    4.45
  -7   3  -4   58.86    4.25
  -7  -3  -4   57.12    6.66
   7   3   4   68.88    6.74
   7  -3   4   65.31    6.82
  -7   3  -4   62.77    7.29
  -5  -3  -4   49.11    3.70
  -5   3  -4   56.49    4.00
  -5   3  -4   54.23    6.05
  -5  -3  -4   52.31    5.65
   5   3   4   58.45    5.56
   5  -3   4   47.19    5.36
  -5   3  -4   55.79    3.41
  -3   3  -4  294.36    9.48
  -3  -3  -4  275.51   10.04
  -3  -3  -4  281.87   11.86
   3   3   4  283.06   12.25
   3  -3   4  309.57   13.23
  -3   3  -4  313.44   10.98
  -3   3  -4  285.19   12.93
  -1   3  -4  922.94   27.05
  -1   3  -4 1010.56   25.80
  -1  -3  -4 1048.60   26.69
  -1   3  -4  984.49   27.86
   1   3   4  987.80   27.76
   1  -3   4 1009.71   28.75
   1  -3  -4 1564.95   36.84
   1   3  -4 1518.97   36.76
  -1  -3   4 1548.99   38.39
   1  -3  -4 1526.35   39.44
  -1   3   4 1597.35   39.65
  -1  -3   4 1516.29   40.25
  -1  -3   4 1496.99   40.10
   3   3  -4   27.73    2.58
   3  -3  -4   25.89    2.43
  -3  -3   4   25.87    2.10
  -3   3   4   30.22    2.68
   3   3  -4   30.32    1.37
   3  -3  -4   32.12    1.41
  -3  -3   4   24.02    2.63
  -3  -3   4   30.16    2.76
  -5  -3   4   36.36    2.97
   5  -3  -4   34.93    2.83
   5  -3  -4   33.67    1.69
   5   3  -4   36.87    1.75
  -5  -3   4   33.97    1.99
  -5  -3   4   28.12    2.62
  -5   3   4   34.22    2.68
   7  -3  -4  112.85    5.79
  -7  -3   4  108.20    5.42
  -7  -3   4  110.64    4.76
  -7  -3   4  115.90    4.34
  -7   3   4  116.70    4.33
   7  -3  -4  127.04    4.46
   7   3  -4  124.73    4.45
   9  -3  -4  657.28   16.87
   9   3  -4  638.84   16.80
  -9   3   4  583.43   16.27
  -9  -3   4  601.77   16.38
  -9  -3   4  636.44   20.87
  -9   3   4  588.83   21.21
   9  -3  -4  573.24   18.06
  -9  -3   4  561.24   17.48
  -9  -3   4  590.72   17.14
 -11  -3   4  553.13   16.47
 -11  -3   4  529.15   16.30
  11  -3  -4  551.32   17.12
 -11  -3   4  557.55   15.73
 -11   3   4  558.45   15.61
 -11  -3   4  523.43   20.64
 -11   3   4  536.85   21.45
  11  -3  -4  555.71   15.09
 -13  -3   4   20.88    4.22
 -13   3   4   27.32    4.82
 -13  -3   4   24.83    2.36
 -13   3   4   24.73    2.28
 -13  -3   4   23.04    2.49
  13  -3  -4   24.72    2.12
 -13  -3   4   26.43    2.49
 -15  -3   4   18.52    2.06
 -15  -3   4   16.55    2.25
 -15   3   4   15.08    4.69
 -15  -3   4   23.81    4.95
 -15  -3   4   22.40    2.41
 -15   3   4   17.67    2.19
 -17  -3   4  149.30    7.74
 -17  -3   4  163.99    7.47
 -17   3   4  157.30    7.29
 -17  -3   4  153.51    6.48
 -17  -3   4  150.89    7.67
 -17  -3   4  169.58   13.10
 -19  -3   4  447.13   16.56
  19  -3  -4  485.82   14.55
 -19  -3   4  493.10   14.56
 -19   3   4  504.09   25.55
 -19  -3   4  442.32   23.83
 -19  -3   4  475.51   16.14
 -19   3   4  467.44   15.92
 -21  -3   4  675.80   21.04
 -21   3   4  654.29   20.75
 -21  -3   4  635.37   18.35
  21  -3  -4  632.25   18.08
 -21  -3   4  631.59   21.58
 -23   3   4    3.97    1.67
 -23  -3   4    4.49    1.80
 -23  -3   4    2.42    1.72
 -23  -3   4    3.01    1.08
 -25  -3   4    9.42    2.74
 -25  -3   4   13.52    2.87
 -25   3   4    7.00    2.28
 -27   3   4   61.56    5.60
 -27  -3   4   55.52    5.45
 -27  -3   4   54.53    6.25
 -29   3   4  113.38    8.00
 -29  -3   4  107.56    7.95
 -29  -3   4  112.45    9.28
 -24   4  -4  305.89   13.80
 -22   4  -4   44.95    4.79
 -22  -4  -4   47.23    4.95
 -20  -4  -4    8.83    2.57
 -20   4  -4   11.45    2.56
 -20  -4  -4   14.94    3.69
 -18  -4  -4  125.88    7.64
 -18   4  -4  134.41    7.66
 -16  -4  -4  579.60   21.76
 -16  -4  -4  575.98   18.97
 -16   4  -4  560.40   18.65
 -14  -4  -4  684.94   30.75
 -14  -4  -4  635.23   22.95
 -14  -4  -4  684.09   20.81
 -14   4  -4  684.92   20.59
 -12   4  -4   45.85    7.75
 -12  -4  -4   36.41    6.53
 -12   4  -4   41.65    3.47
 -12  -4  -4   47.77    3.77
 -12  -4  -4   49.93    4.90
 -10  -4  -4   22.20    3.19
 -10  -4  -4   25.24    4.98
 -10   4  -4   26.53    2.56
 -10  -4  -4   24.56    2.50
 -10   4  -4   25.35    5.33
  -8   4  -4  118.98    6.11
  -8  -4  -4  115.28    9.35
  -8   4  -4  126.07   10.42
  -8  -4  -4  131.10    7.16
  -8  -4  -4  118.25    5.47
  -8   4  -4  124.53    5.43
  -6  -4  -4  756.81   24.71
  -6   4  -4  753.83   21.19
  -6   4  -4  733.19   26.36
  -6   4  -4  736.96   19.61
  -6  -4  -4  739.79   19.78
  -6  -4  -4  685.30   22.03
  -4   4  -4 1047.42   30.92
  -4   4  -4 1016.70   25.68
  -4  -4  -4 1033.95   25.88
  -4   4  -4 1036.71   27.78
  -4   4  -4 1047.99   29.38
  -4  -4  -4 1043.08   28.60
  -4  -4  -4  979.41   28.52
  -2  -4  -4  139.42    4.28
  -2   4  -4  136.97    4.13
  -2  -4  -4  128.34    7.11
  -2   4  -4  141.19    7.09
  -2   4  -4  122.46    5.98
   0  -4  -4   50.45    3.92
   0  -4  -4   49.58    4.24
  -2  -4   4  328.80   11.02
   2  -4  -4  333.72   11.92
   2  -4  -4  340.42   12.71
  -2  -4   4  334.10   12.64
  -4  -4   4  935.16   25.37
   4  -4  -4  931.04   26.38
  -4  -4   4  943.19   27.19
  -6   4   4 1405.26   37.69
  -6  -4   4 1487.73   39.37
   6  -4  -4 1434.72   39.61
  -6  -4   4 1495.45   37.73
  -6   4   4 1424.99   36.98
  -6  -4   4 1490.47   36.36
  -8  -4   4   41.77    2.78
   8  -4  -4   35.84    3.65
  -8  -4   4   32.58    3.29
  -8   4   4   26.61    3.85
  -8  -4   4   31.37    3.41
  -8  -4   4   26.75    2.73
 -10   4   4   35.53    3.30
 -10   4   4   34.33    4.71
 -10  -4   4   36.90    4.17
  10  -4  -4   30.87    3.45
 -10  -4   4   32.88    3.33
  10  -4  -4   32.86    1.98
 -10  -4   4   31.32    2.67
 -10  -4   4   34.06    2.28
 -10   4   4   32.41    2.24
 -12  -4   4  172.71    7.79
  12  -4  -4  149.76    8.00
 -12  -4   4  167.87    7.34
 -12  -4   4  173.04    6.51
 -12   4   4  165.32    6.33
  12  -4  -4  164.13    5.81
 -12   4   4  161.03   10.86
 -12  -4   4  152.49   10.00
 -14  -4   4  536.22   17.06
 -14  -4   4  540.78   17.02
 -14  -4   4  532.78   22.27
 -14   4   4  542.72   23.39
 -14  -4   4  530.71   15.89
 -14   4   4  521.13   15.72
 -16  -4   4  794.50   23.52
 -16  -4   4  824.24   23.15
 -16   4   4  797.97   22.85
 -16  -4   4  798.01   30.98
 -16   4   4  840.80   32.52
 -18  -4   4   62.87    4.45
 -18  -4   4   65.77    8.58
 -18   4   4   55.16    8.26
 -18  -4   4   67.92    4.64
 -18   4   4   70.19    4.60
 -18  -4   4   72.75    5.68
 -20  -4   4   23.81    6.09
 -20   4   4   26.54    3.06
 -20  -4   4   35.02    3.53
 -20  -4   4   22.18    3.34
 -20  -4   4   22.44    2.71
 -22   4   4  135.25    7.46
 -22  -4   4  138.96    7.67
 -22  -4   4  128.72    6.51
 -22  -4   4  129.02    8.36
 -24  -4   4  218.98   11.70
 -24   4   4  205.13   10.06
 -24  -4   4  216.38   10.39
 -26  -4   4  467.41   19.57
 -26   4   4  446.64   17.33
 -26  -4   4  498.65   18.07
 -28   4   4    4.37    3.15
 -28  -4   4    9.56    3.36
 -19  -5  -4  251.57   11.71
 -19   5  -4  227.70   10.49
 -17   5  -4   69.29    5.05
 -15  -5  -4    2.35    2.02
 -15   5  -4    1.74    1.07
 -13   5  -4   75.99    4.77
 -13  -5  -4   97.95    5.42
 -13  -5  -4   95.51    6.71
 -13  -5  -4   84.68    6.94
 -11   5  -4  317.11   10.69
 -11  -5  -4  322.19   10.94
 -11   5  -4  347.90   18.65
 -11  -5  -4  328.18   13.63
 -11  -5  -4  316.06   13.86
  -9   5  -4  345.44   17.37
  -9  -5  -4  383.40   14.87
  -9  -5  -4  354.07   11.21
  -9   5  -4  365.27   11.11
  -9  -5  -4  353.01   14.46
  -7   5  -4   84.07    6.83
  -7  -5  -4   83.91    6.00
  -7  -5  -4   88.39    3.82
  -7   5  -4   87.49    3.68
  -7  -5  -4   78.45    6.04
  -5   5  -4    4.61    1.52
  -5  -5  -4    4.79    0.65
  -5   5  -4    4.41    0.53
  -5  -5  -4    5.21    1.82
  -5  -5  -4    3.24    1.32
  -3  -5  -4  218.00   10.43
  -3  -5  -4  207.14    9.50
  -1  -5  -4  229.48   10.90
  -1  -5  -4  241.74   10.23
  -1  -5   4  500.92   18.27
   1  -5  -4  514.95   18.49
   1  -5  -4  529.67   17.37
  -3  -5   4  111.23    7.16
   3  -5  -4  118.39    6.75
  -3  -5   4  125.48    6.20
  -5  -5   4   13.55    2.90
  -5  -5   4   22.32    2.64
   7  -5  -4  226.26   10.80
  -7  -5   4  216.28   10.19
  -7  -5   4  211.61    8.89
   9  -5  -4  326.82   13.25
  -9  -5   4  332.73   12.69
   9  -5  -4  280.87    7.70
  -9  -5   4  315.56   11.28
  -9   5   4  293.57   10.84
  -9   5   4  267.02    9.52
  -9  -5   4  318.99   10.16
 -11   5   4  598.46   22.07
  11  -5  -4  643.82   21.46
 -11  -5   4  656.78   20.76
 -11  -5   4  602.65   17.88
 -11  -5   4  612.64   18.32
 -13   5   4   94.30    4.34
 -13  -5   4   90.20    4.41
 -13   5   4   92.01    8.67
 -13  -5   4  101.96    5.61
 -13  -5   4   85.86    6.13
 -15   5   4    9.74    1.52
 -15  -5   4    9.03    2.27
 -15  -5   4   10.52    1.63
 -17  -5   4  114.61    6.85
 -17  -5   4  111.77    5.82
 -17   5   4  107.16    5.62
 -19  -5   4   82.37    5.68
 -19  -5   4   77.59    5.03
 -19   5   4   79.38    4.96
 -21  -5   4  340.39   12.84
 -21  -5   4  307.02   14.43
 -21   5   4  319.72   12.18
 -23   5   4   32.28    3.67
 -14  -6  -4   81.97    6.69
 -12  -6  -4  129.58    8.67
 -10  -6  -4    9.06    2.73
 -10  -6  -4   11.94    2.78
  -8  -6  -4   79.83    6.60
  -8  -6  -4   64.71    5.69
  -6  -6  -4   29.45    3.68
  -6  -6  -4   27.15    3.98
  -6  -6  -4   25.29    3.42
  -4  -6  -4   29.24    3.56
  -4  -6  -4   29.06    4.12
  -4  -6  -4   21.62    3.19
  -2  -6  -4   38.29    4.72
  -2  -6  -4   39.54    4.21
   0  -6  -4    1.22    1.86
   0  -6  -4    2.61    2.70
   2  -6  -4  131.52    7.60
   2  -6  -4  119.06    8.36
  -4  -6   4   76.98    5.14
  -4  -6   4   52.26    5.39
  -6  -6   4  203.07    9.12
  -6  -6   4  195.14   10.55
  -8  -6   4  228.72    9.80
   8  -6  -4  212.28   11.59
  -8  -6   4  204.20   10.92
  10  -6  -4    1.61    3.34
 -10  -6   4    5.36    2.75
 -12  -6   4   29.19    3.45
 -12  -6   4   30.65    4.15
 -14  -6   4   12.69    2.87
 -16  -6   4   43.86    4.63
 -18  -6   4   51.03    5.05
  -3  -7  -4    7.78    2.38
  -1  -7  -4   12.31    2.51
  -1  -7  -4   16.54    3.08
   1  -7  -4    9.41    2.49
  -7  -7   4   17.94    2.91
  -9  -7   4    3.98    1.71
 -11  -7   4    0.82    1.35
 -13  -7   4   91.05    6.51
 -24   0  -5   -0.57    1.57
 -22   0  -5   -2.68    3.30
 -20   0  -5   -0.51    1.31
 -18   0  -5   -0.51    1.70
  16   0   5    2.05    1.40
 -16   0  -5   -3.88    3.01
 -14   0  -5   -2.52    4.76
  14   0   5   -4.90    4.35
  14   0   5    1.62    1.30
 -12   0  -5   -3.38    4.50
  12   0   5   -0.63    1.11
 -10   0  -5   -0.99    3.02
  10   0   5   -1.01    2.93
  10   0   5    0.60    0.99
   8   0   5   -0.86    2.37
  -8   0  -5   -1.73    3.08
   8   0   5    0.87    1.06
   6   0   5    1.49    2.36
  -6   0  -5    0.74    2.79
   6   0   5    1.40    1.33
   4   0   5   -1.31    2.24
  -4   0  -5   -0.62    2.83
  -2   0  -5   -1.00    2.58
   2   0   5    0.54    1.96
   0   0  -5    4.07    2.12
   0   0   5    1.27    1.82
   2   0  -5    0.25    1.36
  -2   0   5   -0.59    1.31
   4   0  -5    0.18    0.45
  -4   0   5    0.69    0.31
  -6   0   5   -0.31    0.41
   6   0  -5   -0.10    0.47
  -8   0   5    0.49    0.55
   8   0  -5   -0.24    0.55
   8   0  -5    0.38    0.52
 -10   0   5   -0.15    0.72
  10   0  -5   -0.59    0.76
  10   0  -5    0.32    0.55
  12   0  -5    0.18    0.76
  12   0  -5   -0.20    0.64
 -12   0   5    0.11    0.53
 -14   0   5   -0.22    0.64
  14   0  -5    0.22    0.80
  14   0  -5    0.25    0.68
 -14   0   5    0.16    0.64
 -16   0   5   -0.23    0.73
 -16   0   5    1.08    0.91
 -16   0   5    0.12    0.25
  16   0  -5   -2.11    1.41
 -16   0   5   -0.52    1.12
 -18   0   5   -1.31    0.99
 -18   0   5    1.45    1.25
 -18   0   5    0.55    0.37
 -18   0   5   -0.30    1.31
  18   0  -5   -0.99    1.74
 -18   0   5    1.91    3.04
 -20   0   5    0.37    1.36
 -20   0   5   -0.68    1.07
 -20   0   5    0.52    0.40
 -20   0   5    0.88    1.07
 -20   0   5    1.09    3.61
 -22   0   5   -1.14    1.39
 -22   0   5    0.29    0.41
 -24   0   5    1.27    1.22
 -24   0   5   -0.07    0.40
 -28   0   5    0.51    2.02
 -30   0   5   -3.29    2.30
 -23   1  -5   -0.55    1.23
 -23  -1  -5   -0.55    1.60
 -21   1  -5    5.65    2.58
 -21  -1  -5    4.15    2.13
 -19   1  -5  277.05   12.72
 -19  -1  -5  259.05   12.52
 -17   1  -5    2.08    1.27
  17  -1   5    1.90    2.23
 -17  -1  -5    2.72    1.80
 -17   1  -5    5.38    2.31
  15   1   5    3.48    1.46
  15  -1   5    6.54    1.97
  15   1   5    5.12    3.71
  15  -1   5    6.46    3.55
 -15   1  -5    8.90    2.16
 -15  -1  -5   12.14    2.48
  13   1   5    8.06    3.66
  13  -1   5   10.50    4.28
 -13  -1  -5   10.63    4.72
 -13   1  -5   10.87    4.57
  13   1   5    7.64    1.74
  13  -1   5    9.91    2.31
  11  -1   5    1.06    2.90
  11   1   5    4.15    3.15
 -11   1  -5    2.15    3.42
 -11  -1  -5    2.10    3.19
  11  -1   5    3.96    1.78
  11   1   5    2.99    1.27
   9   1   5 1141.08   40.90
   9  -1   5 1138.09   40.93
  -9   1  -5 1128.55   41.00
  -9  -1  -5 1111.20   40.48
   9   1   5 1195.81   31.40
   7  -1   5   47.59    6.09
   7   1   5   45.14    6.19
  -7  -1  -5   57.66    7.03
  -7   1  -5   48.86    6.68
   7   1   5   46.42    3.34
   5  -1   5   23.75    4.42
   5   1   5   24.00    4.61
  -5   1  -5   30.36    5.05
  -5  -1  -5   27.35    4.73
  -5  -1  -5   25.40    2.81
   5   1   5   22.63    2.22
  -3  -1  -5   22.32    3.92
  -3  -1  -5   24.27    2.45
   3   1   5   14.04    3.29
   3  -1   5   16.82    3.68
  -3   1  -5   21.01    4.02
   1   1   5   92.07    6.76
   1  -1   5   78.13    6.52
  -1  -1  -5   78.27    6.05
  -1   1  -5   82.42    6.46
  -1  -1  -5   79.90    4.07
  -1  -1   5 2883.11   74.01
   1  -1  -5 2905.18   72.57
   1   1  -5 2750.02   72.84
  -1   1   5 2927.35   73.86
  -1   1   5 3026.78   69.33
   1  -1  -5 2832.77   69.71
  -3  -1   5  300.64   11.01
  -3   1   5  323.39   11.13
   3  -1  -5  296.40    8.77
  -3   1   5  323.59    8.44
   3   1  -5  311.13   10.65
   5   1  -5   32.07    1.86
   5  -1  -5   31.49    1.85
   5   1  -5   32.73    1.84
  -5   1   5   31.90    1.94
  -5  -1   5   35.72    2.04
   5  -1  -5   29.94    1.48
  -5   1   5   32.82    1.88
  -7   1   5    2.55    0.67
   7   1  -5    3.70    0.76
  -7  -1   5    1.48    0.59
   7  -1  -5    1.52    0.64
  -7   1   5    1.13    0.53
   7   1  -5    1.25    0.57
   7   1  -5    2.27    0.50
  -9   1   5   11.92    1.35
  -9  -1   5   13.58    1.39
   9   1  -5   11.06    1.27
   9  -1  -5   11.81    1.35
  -9  -1   5   13.13    0.95
   9  -1  -5   10.32    1.05
  -9  -1   5   10.84    1.31
 -11   1   5  518.46   14.99
 -11  -1   5  541.98   15.12
  11  -1  -5  521.32   14.94
  11   1  -5  532.64   15.03
  11  -1  -5  536.94   13.84
 -11  -1   5  521.25   13.07
  11  -1  -5  507.59   14.81
 -11  -1   5  501.84   14.97
 -13  -1   5   42.92    3.01
 -13   1   5   40.15    2.91
 -13  -1   5   35.02    2.74
  13  -1  -5   33.09    2.70
 -13  -1   5   36.91    1.59
  13  -1  -5   35.49    2.80
  13   1  -5   35.70    2.80
  15  -1  -5    1.24    0.88
 -15  -1   5    0.24    0.72
  15  -1  -5   -0.51    1.24
  15   1  -5    0.26    1.15
 -15  -1   5    0.59    0.74
 -15  -1   5    0.24    0.73
 -15   1   5   -0.24    0.93
 -15  -1   5    0.16    0.29
 -15   1   5   -0.10    0.41
 -17   1   5   -0.91    3.22
 -17  -1   5   -0.89    2.94
 -17   1   5    0.42    0.45
 -17  -1   5   -0.28    0.81
 -17   1   5   -0.28    0.84
 -17  -1   5    0.81    0.85
 -17  -1   5   -0.24    0.82
  17   1  -5    0.31    1.15
 -19  -1   5   32.68    3.17
 -19  -1   5   26.90    2.99
 -19   1   5   32.03    3.19
 -19   1   5   23.93    5.99
 -19  -1   5   24.50    6.10
 -19  -1   5   27.21    2.91
 -19   1   5   28.52    1.90
 -21   1   5  731.72   23.27
 -21  -1   5  715.41   23.18
 -21   1   5  774.22   19.66
 -21  -1   5  756.66   23.36
 -23  -1   5   28.92    3.59
 -23  -1   5   44.00    4.94
 -23   1   5   35.93    2.28
 -23   1   5   39.41    4.10
 -25   1   5    3.07    1.61
 -25  -1   5    3.54    1.90
 -25  -1   5    5.79    2.41
 -27   1   5   -2.89    2.46
 -27  -1   5   -2.91    2.31
 -29  -1   5   19.58    3.62
 -29   1   5   14.16    3.35
 -24   2  -5 1049.35   33.50
 -24  -2  -5 1066.39   33.80
 -22   2  -5    2.07    2.02
 -22  -2  -5    1.06    2.11
 -20   2  -5    2.90    1.77
 -20  -2  -5    3.45    1.86
 -18   2  -5    0.45    1.38
 -18  -2  -5    2.31    1.53
 -18   2  -5    0.93    0.95
 -16   2  -5    0.46    1.39
 -16  -2  -5    3.72    1.81
 -16   2  -5    3.99    1.28
  16  -2   5    8.99    3.88
 -16  -2  -5    4.52    2.96
 -14  -2  -5  505.32   27.39
 -14   2  -5  503.11   27.63
  14  -2   5  580.02   28.68
 -14   2  -5  527.38   16.96
 -14  -2  -5  598.59   20.07
 -14   2  -5  612.57   20.08
 -12   2  -5    3.14    0.99
  12   2   5    4.24    4.12
  12  -2   5    1.09    3.87
 -12   2  -5    6.95    4.11
 -12  -2  -5    5.51    3.50
  10   2   5    1.88    2.73
  10  -2   5    0.98    2.96
 -10  -2  -5    1.98    1.45
 -10  -2  -5    4.86    3.45
 -10   2  -5    3.07    3.25
   8   2   5    5.89    3.09
   8  -2   5    6.15    3.22
  -8  -2  -5    5.06    3.19
  -8   2  -5    7.14    3.75
  -8  -2  -5    6.32    1.65
   6   2   5  259.52   14.47
   6  -2   5  261.45   14.74
  -6   2  -5  255.65   14.86
  -6  -2  -5  283.34   15.18
  -6  -2  -5  263.20   10.27
  -4   2  -5 6000.45  149.11
  -4  -2  -5 6072.32  148.33
  -4  -2  -5 5842.38  141.72
   4   2   5 6131.27  148.65
   4  -2   5 5778.38  148.67
  -2   2  -5   70.02    4.05
   2   2   5   64.46    5.93
   2  -2   5   78.47    6.61
  -2   2  -5   71.39    6.21
  -2  -2  -5   78.47    6.07
  -2  -2  -5   70.31    3.87
   0  -2   5    3.94    2.00
   0   2   5    0.41    1.60
   0   2  -5    1.38    0.55
   0  -2  -5    1.34    0.67
   0   2  -5    4.85    1.77
   0  -2  -5    0.30    1.26
   2  -2  -5    7.71    1.05
   2   2  -5    4.48    1.45
  -2  -2   5    6.89    2.05
  -2   2   5    4.70    1.87
  -2  -2   5    5.82    0.76
   2   2  -5    6.75    0.67
  -4  -2   5    4.94    0.72
   4  -2  -5    6.23    1.14
   4  -2  -5    5.40    0.80
   4   2  -5    6.57    0.81
   4   2  -5    5.86    1.14
  -4   2   5    8.12    1.73
  -4  -2   5    7.19    1.72
   4   2  -5    7.15    0.88
  -6  -2   5  472.18   13.50
  -6   2   5  470.66   13.49
   6  -2  -5  459.83   13.55
   6   2  -5  476.72   13.23
   6   2  -5  473.67   13.33
  -6   2   5  467.76   12.79
  -6  -2   5  467.51   12.78
   6   2  -5  474.95   12.62
   6  -2  -5  470.06   12.62
   8  -2  -5  184.10    6.03
  -8  -2   5  170.17    6.03
   8   2  -5  179.73    5.97
  -8   2   5  181.60    6.09
  -8   2   5  175.48    6.61
  -8  -2   5  173.58    6.25
   8  -2  -5  166.42    6.51
  -8  -2   5  173.46    6.20
  10  -2  -5   14.02    1.55
  10   2  -5   16.17    1.65
 -10   2   5   14.40    1.74
 -10  -2   5   18.60    1.72
 -10   2   5   15.68    1.62
  10  -2  -5   15.04    1.71
 -10  -2   5   14.53    1.48
 -10  -2   5   17.52    1.81
  12  -2  -5    0.36    0.60
 -12  -2   5   -0.26    0.51
 -12   2   5    0.19    0.62
 -12  -2   5    0.38    0.65
  12   2  -5   -0.56    0.87
  12  -2  -5   -0.56    0.74
  12  -2  -5    0.17    0.52
 -12  -2   5    0.21    0.60
 -14   2   5  180.26    7.42
 -14  -2   5  176.89    7.44
  14  -2  -5  224.56    8.69
  14   2  -5  238.65    9.17
 -14  -2   5  176.68    7.60
  14  -2  -5  184.72    6.15
  14  -2  -5  190.30    7.31
 -14  -2   5  182.10    6.34
 -16   2   5 2948.40   81.81
 -16  -2   5 2860.96   80.82
 -16  -2   5 2861.91   71.49
  16  -2  -5 2911.47   68.58
 -16  -2   5 2881.06   68.79
  16  -2  -5 2821.38   70.90
 -16   2   5 2779.88   71.10
 -16  -2   5 2872.47   71.30
 -18   2   5    1.18    0.89
 -18  -2   5    0.30    0.91
 -18  -2   5   -0.96    3.28
 -18   2   5    2.00    3.17
 -18  -2   5    0.75    0.55
 -18   2   5    1.20    0.76
 -18  -2   5    1.22    1.08
 -18  -2   5    0.59    0.85
  18  -2  -5    0.99    0.68
 -20  -2   5    2.21    3.64
 -20   2   5    2.31    4.09
 -20   2   5    3.35    1.44
 -20  -2   5    3.75    1.47
 -20  -2   5    1.36    1.17
  20  -2  -5    2.01    0.78
 -20  -2   5    2.97    0.74
 -20   2   5    3.02    0.85
 -22  -2   5    5.30    0.91
 -22   2   5    6.38    1.26
 -22  -2   5    9.86    2.23
 -22   2   5    5.25    1.79
 -22  -2   5    6.88    2.02
  22  -2  -5    6.78    1.12
 -24  -2   5   45.88    2.49
 -24   2   5   51.43    3.24
 -24  -2   5   47.37    4.91
 -24   2   5   43.20    4.47
 -24  -2   5   43.19    4.42
 -26  -2   5  285.08   13.42
 -26  -2   5  285.13   12.66
 -26   2   5  265.70   12.29
 -28   2   5   45.32    4.90
 -28  -2   5   57.35    5.47
 -28  -2   5   48.24    5.70
 -30   2   5    0.54    2.70
 -30  -2   5    3.84    2.41
 -23   3  -5   -0.52    1.86
 -23  -3  -5    3.77    2.04
 -21  -3  -5   52.74    7.08
 -21  -3  -5   61.93    5.68
 -21   3  -5   73.29    6.06
 -19   3  -5  691.32   20.75
 -19  -3  -5  751.87   27.87
 -19   3  -5  679.30   23.24
 -19  -3  -5  722.16   23.66
 -17   3  -5   29.97    2.81
 -17   3  -5   27.50    3.50
 -17  -3  -5   35.54    3.96
 -15   3  -5    8.34    2.06
 -15  -3  -5    9.38    2.16
 -15   3  -5    7.30    1.40
 -13   3  -5    0.18    0.69
 -13   3  -5    0.73    1.11
 -13  -3  -5    1.13    1.15
 -13  -3  -5    2.29    3.79
 -13   3  -5    1.23    3.91
 -13  -3  -5   -0.49    1.50
 -11   3  -5  196.54    8.96
 -11  -3  -5  211.28    9.37
  11  -3   5  187.45   13.98
 -11  -3  -5  170.95   13.83
 -11   3  -5  168.31   14.26
 -11   3  -5  177.39    6.37
 -11   3  -5  171.58    8.34
 -11  -3  -5  160.96    9.03
  -9  -3  -5 1355.27   37.96
   9  -3   5 1290.31   44.74
   9   3   5 1350.51   44.45
  -9   3  -5 1321.20   46.27
  -9   3  -5 1389.94   37.16
  -9   3  -5 1369.78   33.54
  -9  -3  -5 1354.09   45.46
  -7  -3  -5   85.78    5.45
  -7   3  -5   84.05    5.19
  -7   3  -5   82.42    3.00
  -7  -3  -5   82.93    8.11
  -7   3  -5   87.39    8.79
   7   3   5   81.65    7.71
   7  -3   5   81.66    8.01
  -5   3  -5   10.27    3.26
  -5  -3  -5    8.32    2.83
  -5   3  -5    9.09    1.49
   5   3   5    4.80    2.58
   5  -3   5    4.58    2.40
  -5  -3  -5    6.94    1.51
  -5   3  -5    6.51    1.52
  -3   3  -5    1.07    0.95
  -3   3  -5    1.83    0.78
  -3   3  -5    1.56    2.02
  -3  -3  -5    1.29    1.57
  -3  -3  -5    0.95    0.81
   3  -3   5   -0.53    1.76
   3   3   5    0.48    1.65
  -1  -3  -5  254.18    9.85
  -1   3  -5  217.53    9.06
  -1  -3  -5  246.82    8.86
  -1   3  -5  245.68   10.68
  -1   3  -5  250.65    8.12
   1   3   5  266.62   11.40
   1  -3   5  252.81   11.60
  -1   3   5 2094.48   51.92
  -1  -3   5 1952.74   52.28
   1   3  -5 1981.60   49.75
   1  -3  -5 1922.08   49.69
  -3  -3   5   68.10    3.40
   3  -3  -5   72.04    4.17
   3   3  -5   71.73    4.26
  -3  -3   5   78.67    4.56
   3   3  -5   76.28    2.78
   3  -3  -5   75.76    2.79
  -3  -3   5   64.11    4.80
  -3   3   5   72.73    4.81
  -5   3   5    3.67    1.31
  -5  -3   5    6.00    1.51
  -5  -3   5    2.94    0.85
   5  -3  -5    1.73    1.01
   5   3  -5    4.05    1.09
   5   3  -5    2.50    0.54
   5  -3  -5    3.24    0.57
  -5  -3   5    4.00    1.08
   7  -3  -5    0.50    0.94
   7  -3  -5   -0.10    0.48
  -7  -3   5    0.14    0.40
  -7  -3   5    0.23    0.88
  -9  -3   5  282.64    8.90
  -9   3   5  282.46    8.90
  -9  -3   5  292.26    9.45
   9   3  -5  290.33    8.89
   9  -3  -5  301.67    8.96
  -9  -3   5  278.80    9.99
   9  -3  -5  275.59   10.36
 -11  -3   5 1160.03   30.67
 -11   3   5 1138.47   30.54
  11  -3  -5 1128.83   30.09
 -11  -3   5 1121.71   31.21
  11  -3  -5 1110.39   31.98
 -11  -3   5 1156.68   31.35
  13  -3  -5    3.02    0.89
 -13  -3   5    3.15    1.15
 -13  -3   5   -0.64    2.41
 -13   3   5   -0.70    2.12
 -13   3   5    2.74    1.00
 -13  -3   5    1.22    0.91
  13  -3  -5    1.86    1.09
 -13  -3   5    2.07    0.95
  15  -3  -5    0.41    0.68
 -15  -3   5   -0.28    0.80
 -15  -3   5    0.77    2.81
 -15   3   5    2.49    2.84
 -15   3   5   -0.24    0.84
 -15  -3   5   -0.24    0.83
 -15  -3   5    0.61    0.72
 -17  -3   5    8.02    1.76
 -17  -3   5   12.74    3.92
 -17   3   5   13.69    4.66
 -17  -3   5    9.31    1.54
 -17  -3   5   13.21    2.06
 -17   3   5   14.73    2.06
 -19   3   5  285.16   10.96
 -19  -3   5  280.72   11.04
 -19  -3   5  268.91   11.40
  19  -3  -5  268.95    8.94
 -19  -3   5  276.95    9.48
 -19   3   5  318.05   19.50
 -19  -3   5  269.43   17.92
 -21  -3   5  791.65   23.87
 -21   3   5  736.29   23.42
  21  -3  -5  784.33   20.52
 -21  -3   5  747.53   24.27
 -21  -3   5  768.23   21.17
 -23  -3   5    5.53    2.08
 -23  -3   5    9.57    1.49
 -23   3   5   10.90    2.27
 -23  -3   5   10.00    2.15
 -25  -3   5    0.52    1.70
 -25   3   5   -0.43    1.72
 -25  -3   5   -2.21    1.90
 -27  -3   5    2.35    1.94
 -27  -3   5   -1.45    2.87
 -29  -3   5   49.89    5.52
 -29   3   5   48.67    5.43
 -29  -3   5   64.78    6.73
 -22  -4  -5  140.58    8.72
 -22   4  -5  142.95    8.74
 -20   4  -5    5.75    2.15
 -20  -4  -5    6.90    2.27
 -18   4  -5    0.40    1.17
 -18  -4  -5    0.84    1.28
 -16   4  -5  136.54    7.48
 -16  -4  -5  130.39    7.45
 -16  -4  -5  126.86    9.18
 -14  -4  -5  260.89   18.26
 -14  -4  -5  289.62   11.41
 -14   4  -5  268.56   11.00
 -14  -4  -5  289.79   13.57
 -12   4  -5  265.88   18.51
 -12  -4  -5  295.55   18.55
 -12  -4  -5  284.23   11.03
 -12   4  -5  289.06   10.91
 -12  -4  -5  275.14   12.85
 -10   4  -5    0.25    0.86
 -10  -4  -5    1.32    0.94
 -10  -4  -5    1.74    1.32
 -10   4  -5   -1.00    3.16
  -8   4  -5   -0.26    0.99
  -8   4  -5    0.22    0.71
  -8  -4  -5    0.23    0.75
  -8  -4  -5   -2.81    2.65
  -8   4  -5    1.69    2.80
  -8  -4  -5   -0.38    1.16
  -6  -4  -5  164.07   10.23
  -6   4  -5  175.05   11.42
  -6   4  -5  190.16    7.76
  -6  -4  -5  176.77    8.61
  -6   4  -5  193.40    7.16
  -6  -4  -5  199.69    7.35
  -4   4  -5  504.55   13.72
  -4  -4  -5  530.25   14.04
  -4  -4  -5  444.23   15.87
  -4   4  -5  423.36   17.32
  -4   4  -5  424.78   14.06
  -4  -4  -5  391.96   14.83
  -2   4  -5  597.98   15.06
  -2  -4  -5  619.91   15.28
  -2  -4  -5  491.14   16.86
   2  -4   5  513.64   18.50
  -2   4  -5  512.57   17.76
  -2   4  -5  491.54   17.44
   0  -4  -5    1.13    1.07
   0  -4  -5    3.09    1.51
   0  -4   5    0.48    1.20
   0   4  -5    2.09    0.44
   0  -4  -5    2.14    0.48
  -2  -4   5    6.69    1.44
   2  -4  -5    6.12    1.75
  -2  -4   5    4.15    1.06
   2  -4  -5    6.78    1.94
   2   4  -5    6.79    1.63
  -4  -4   5  209.31    7.75
   4  -4  -5  202.50    8.61
  -4  -4   5  205.75    9.15
  -6  -4   5  390.77   12.37
  -6   4   5  397.50   13.26
  -6  -4   5  381.35   12.53
  -6   4   5  418.33   13.21
   6  -4  -5  430.12   14.80
  -6  -4   5  417.24   14.45
  -6  -4   5  434.84   12.93
   6  -4  -5  417.16   13.98
  -8  -4   5  296.72   11.63
   8  -4  -5  331.02   12.30
  -8  -4   5  299.35   11.00
  -8  -4   5  323.61    9.97
  -8  -4   5  299.83   11.69
  -8   4   5  308.79   12.69
  10  -4  -5    1.03    1.60
 -10  -4   5   -0.30    1.50
 -10   4   5    1.96    1.12
 -10  -4   5    1.73    0.76
 -10   4   5    1.40    0.78
 -10  -4   5    0.43    2.13
 -10   4   5    2.59    2.38
 -10  -4   5    3.41    0.97
  12  -4  -5    3.94    0.86
 -12  -4   5    3.10    1.09
 -12   4   5    2.38    0.95
 -12  -4   5    5.47    1.13
 -12  -4   5    0.29    1.20
  12  -4  -5    4.58    1.77
 -12  -4   5   -0.57    3.50
 -12   4   5    1.97    2.55
 -14  -4   5  176.25   11.81
 -14   4   5  176.24   12.33
 -14   4   5  169.44    6.92
 -14  -4   5  188.16    7.25
  14  -4  -5  175.32    6.55
  14  -4  -5  177.08    8.65
 -14  -4   5  171.87    7.90
 -14  -4   5  179.30    7.84
 -16  -4   5  312.43   11.34
 -16   4   5  299.21   10.66
 -16  -4   5  300.69   10.78
 -16  -4   5  313.23   17.29
 -16   4   5  295.21   17.58
 -18  -4   5  173.20    7.70
 -18   4   5  177.84   14.12
 -18  -4   5  166.66   13.15
 -18   4   5  167.52    7.60
 -18  -4   5  173.14    7.81
 -20  -4   5    4.34    1.36
 -20  -4   5    1.06    3.22
 -20  -4   5    3.97    1.49
 -20   4   5    2.22    1.20
 -20  -4   5    5.69    1.93
 -22  -4   5    3.16    1.23
 -22  -4   5    2.41    1.71
 -22   4   5    2.15    1.27
 -22  -4   5    2.98    1.57
 -24   4   5   76.14    5.71
 -24  -4   5   84.59    6.12
 -24  -4   5   78.23    6.71
 -26   4   5  121.21    7.56
 -26  -4   5  117.83    7.68
 -26  -4   5  119.90    8.71
 -28  -4   5   96.86    7.29
 -28   4   5   88.47    6.89
 -19   5  -5    3.08    1.54
 -17   5  -5  370.59   13.84
 -15  -5  -5   12.53    3.26
 -15   5  -5   12.38    2.12
 -13  -5  -5    3.93    2.13
 -13   5  -5    6.18    1.52
 -13  -5  -5    5.12    1.57
 -11   5  -5   77.00    4.46
 -11  -5  -5   80.85    6.53
 -11  -5  -5   79.48    4.70
  -9  -5  -5   16.01    1.89
  -9   5  -5   15.85    1.83
  -9   5  -5   10.47    3.95
  -9  -5  -5   15.23    2.89
  -7  -5  -5  404.18   11.76
  -7   5  -5  393.53   11.50
  -7  -5  -5  401.32   15.65
  -7   5  -5  379.91   16.84
  -7  -5  -5  377.93   15.01
  -5  -5  -5   16.87    2.90
  -5   5  -5   16.02    2.60
  -5   5  -5   15.70    1.30
  -5  -5  -5   20.13    1.50
  -5  -5  -5   16.46    2.73
  -3  -5  -5    3.08    1.33
  -3  -5  -5    0.44    1.56
  -3  -5  -5    1.09    1.29
  -1  -5  -5   43.49    4.11
  -1  -5  -5   45.10    4.58
   1  -5  -5   28.59    3.78
   1  -5  -5   27.00    3.31
  -3  -5   5  586.68   17.86
   3  -5  -5  590.81   19.18
  -5  -5   5    2.05    2.06
  -5  -5   5    6.18    1.65
   5  -5  -5    5.91    1.99
  -7  -5   5    3.62    1.92
   7  -5  -5    0.43    2.23
  -7  -5   5    4.77    1.42
   9  -5  -5  135.95    8.13
  -9  -5   5  139.12    7.79
  -9   5   5  123.00    6.32
   9  -5  -5  139.66    4.61
  -9  -5   5  148.26    6.84
  -9   5   5  116.05    5.68
 -11  -5   5    3.10    1.95
  11  -5  -5    6.65    2.51
 -11   5   5    1.94    4.31
 -11  -5   5    1.55    2.59
 -11  -5   5    8.76    1.57
  11  -5  -5    7.07    0.89
 -13   5   5  520.53   21.40
 -13  -5   5  517.73   16.27
  13  -5  -5  505.67   18.63
 -13  -5   5  510.89   17.78
 -15   5   5    9.05    3.62
 -15  -5   5    3.73    1.97
 -15  -5   5    6.06    1.49
 -15   5   5    6.55    1.38
 -17  -5   5    2.23    1.02
 -17  -5   5    1.83    1.46
 -17   5   5    2.59    1.06
 -19  -5   5    8.96    1.98
 -19  -5   5    5.73    1.60
 -19   5   5    5.76    1.52
 -21  -5   5    7.78    2.29
 -21  -5   5   11.16    2.18
 -21   5   5    6.56    1.75
 -23   5   5  265.54   11.11
 -14  -6  -5   27.17    4.00
 -12  -6  -5  372.89   16.04
 -10  -6  -5   26.49    3.89
 -10  -6  -5   13.15    3.08
  -8  -6  -5   -0.54    1.48
  -8  -6  -5    1.99    1.64
  -6  -6  -5    1.34    1.48
  -6  -6  -5    0.54    1.63
  -6  -6  -5    0.46    1.57
  -4  -6  -5    6.71    2.04
  -4  -6  -5    7.40    2.11
  -4  -6  -5    4.32    2.10
  -2  -6  -5  215.13   10.19
  -2  -6  -5  219.85   11.58
  -2  -6  -5  242.56   10.97
   0  -6  -5   21.71    3.73
   0  -6  -5   24.72    3.52
   2  -6  -5   -1.58    2.73
   4  -6  -5   41.89    4.32
  -6  -6   5   16.50    3.52
  -6  -6   5   21.00    2.83
  -8  -6   5  522.38   19.64
   8  -6  -5  536.93   20.36
  -8  -6   5  541.95   17.65
 -10  -6   5   16.27    2.58
  10  -6  -5   10.23    3.28
 -10  -6   5   10.14    2.98
 -12  -6   5    0.35    1.17
 -14  -6   5    2.84    2.12
 -16  -6   5    3.69    2.43
 -18  -6   5  273.20   12.39
  -3  -7  -5    9.78    2.46
  -1  -7  -5   23.56    3.46
   1  -7  -5   11.76    2.51
   1  -7  -5   15.35    3.03
  -7  -7   5    0.38    1.46
  -9  -7   5   22.18    3.19
 -11  -7   5   12.25    2.47
 -13  -7   5  114.17    7.23
 -24   0  -6   78.69    6.93
 -22   0  -6  908.56   29.85
 -20   0  -6   15.08    3.06
 -18   0  -6   18.86    3.79
  14   0   6  198.89    9.15
 -14   0  -6  178.50   15.92
 -12   0  -6 1731.68   58.17
  12   0   6 1831.93   45.89
 -10   0  -6  129.13   12.04
  10   0   6  129.65   12.13
  10   0   6  116.01    6.56
   8   0   6   19.47    4.78
  -8   0  -6   24.19    5.56
   6   0   6    5.03    3.18
  -6   0  -6    8.09    3.57
  -4   0  -6  767.69   28.72
   4   0   6  827.21   29.79
  -2   0  -6 4794.95  124.18
   2   0   6 5034.46  125.19
   0   0   6  213.27   11.16
   0   0  -6  222.16   10.92
  -2   0   6   42.21    4.19
   2   0  -6   41.43    3.96
   4   0  -6   58.86    2.08
  -4   0   6   75.78    4.70
  -6   0   6 2031.53   48.29
   6   0  -6 1945.85   48.08
   8   0  -6 4544.47  108.22
  -8   0   6 4592.49  108.29
  10   0  -6  374.82   11.26
  10   0  -6  361.92   11.09
 -10   0   6  382.07   11.28
  12   0  -6    6.03    1.17
 -12   0   6    3.56    0.98
  12   0  -6    6.25    1.23
 -12   0   6    5.13    0.77
 -14   0   6   70.76    4.13
  14   0  -6   70.43    4.25
 -14   0   6   70.25    3.38
  14   0  -6   71.14    4.04
 -16   0   6  914.09   26.51
  16   0  -6  952.70   27.14
  16   0  -6  981.70   26.64
 -16   0   6  981.92   25.54
 -18   0   6 2233.77   61.19
 -18   0   6 2370.82   60.59
 -18   0   6 2399.72   60.88
 -20   0   6  118.32    6.73
 -20   0   6  122.94    6.49
 -20   0   6  128.68   12.06
 -20   0   6  135.40    7.03
 -22   0   6   15.22    2.50
 -24   0   6    0.83    1.41
 -26   0   6  402.73   15.87
 -28   0   6  930.56   29.63
 -30   0   6   44.18    5.11
 -23   1  -6    2.28    1.88
 -23  -1  -6    4.03    2.24
 -21   1  -6    8.08    2.42
 -21  -1  -6    7.06    2.34
 -19   1  -6  213.66   11.40
 -19  -1  -6  227.55   11.77
 -17   1  -6 1183.42   36.15
 -17  -1  -6 1139.93   35.94
  15  -1   6   20.45    6.15
  15  -1   6   29.50    3.81
  13   1   6   -1.23    2.99
  13  -1   6   -1.25    3.42
 -13   1  -6   -1.27    3.86
 -13  -1  -6   -2.48    4.55
  13   1   6    2.20    1.19
  13  -1   6    1.70    2.70
  11   1   6    6.79    4.40
  11  -1   6   16.09    4.94
 -11  -1  -6    4.44    4.07
 -11   1  -6    5.68    3.76
  11   1   6    8.89    1.83
  11  -1   6    9.39    2.48
   9   1   6  446.45   14.70
   9   1   6  462.84   23.11
   9  -1   6  428.69   22.48
  -9  -1  -6  451.79   22.77
  -9   1  -6  458.45   23.05
   7   1   6 1660.38   42.20
   7  -1   6 1567.90   51.06
   7   1   6 1601.18   51.10
  -7  -1  -6 1615.32   51.47
  -7   1  -6 1578.40   51.50
  -5  -1  -6   61.32    7.10
  -5  -1  -6   63.76    4.96
   5   1   6   60.65    3.97
   5   1   6   82.46    8.05
  -5   1  -6   70.95    7.62
   5  -1   6   78.40    7.79
  -3  -1  -6   10.23    1.95
   3  -1   6    4.14    2.53
   3   1   6    6.76    2.97
  -3   1  -6    7.01    3.30
  -3  -1  -6    4.31    2.52
  -1   1  -6   49.22    5.36
   1   1   6   42.95    5.23
  -1  -1  -6   32.44    4.53
   1  -1   6   30.63    4.73
  -1  -1  -6   41.95    3.21
  -1   1   6 1375.40   38.78
  -1  -1   6 1323.00   38.72
   1   1  -6 1310.69   37.47
   1  -1  -6 1298.12   37.13
  -1   1   6 1377.44   33.44
   1  -1  -6 1303.07   34.18
   3   1  -6 4963.26  124.27
  -3   1   6 5206.24  125.33
   3  -1  -6 5063.16  124.03
  -3  -1   6 5124.86  125.60
  -3   1   6 5235.08  121.07
  -5  -1   6  292.96   10.67
   5  -1  -6  270.62    8.34
   5   1  -6  283.01    8.42
  -5   1   6  275.42    8.21
  -5   1   6  291.35    7.56
   7   1  -6    0.42    0.43
   7   1  -6    0.12    0.52
   7  -1  -6   -0.23    0.52
   7   1  -6    0.81    0.51
  -7   1   6    1.42    0.63
  -7   1   6    0.63    0.52
  -7  -1   6    1.13    0.61
   9   1  -6    3.22    0.54
  -9   1   6    2.15    0.70
  -9  -1   6    2.60    0.78
   9  -1  -6    2.45    0.75
   9   1  -6    3.41    0.82
  11  -1  -6  693.19   18.74
  11   1  -6  658.76   18.63
 -11  -1   6  686.80   18.88
  11  -1  -6  703.78   18.79
 -11   1   6  656.62   18.70
  11  -1  -6  695.63   17.49
  13  -1  -6 2162.26   53.26
  13   1  -6 2102.12   53.21
 -13   1   6 2182.81   53.44
 -13  -1   6 2133.06   53.40
 -13  -1   6 2135.38   53.27
  13  -1  -6 2141.83   53.27
 -15  -1   6  100.07    5.08
  15  -1  -6   97.26    5.07
  15   1  -6  105.15    5.22
  15  -1  -6   93.26    5.03
 -15  -1   6   93.12    2.84
 -15   1   6   97.08    5.12
 -15  -1   6  105.96    5.30
  17  -1  -6    8.10    1.80
  17   1  -6    7.37    1.76
 -17  -1   6    8.24    1.60
 -17   1   6    6.53    1.42
 -17  -1   6    7.51    1.53
  17  -1  -6    5.72    1.42
 -17  -1   6    7.16    1.38
 -17  -1   6    5.45    0.52
 -19  -1   6    0.99    4.34
 -19   1   6   -1.01    4.42
  19  -1  -6    4.17    1.69
  19   1  -6    4.17    1.56
 -19  -1   6    4.00    1.32
 -19  -1   6    2.35    0.35
 -19  -1   6    1.88    1.11
 -19   1   6    2.48    1.30
 -19  -1   6    2.61    1.22
 -21  -1   6  734.66   21.99
 -21   1   6  697.95   22.22
 -21  -1   6  721.61   22.40
 -21  -1   6  690.02   31.27
 -21   1   6  697.82   31.54
 -23  -1   6  945.34   27.98
 -23   1   6  906.99   27.88
 -23  -1   6  925.61   28.02
 -25  -1   6   46.69    4.96
 -25   1   6   47.80    4.61
 -25  -1   6   37.83    4.26
 -27  -1   6    0.57    1.66
 -27   1   6    0.47    1.78
 -27  -1   6    2.38    1.63
 -29   1   6   -3.08    2.58
 -31   1   6  216.93   11.68
 -31  -1   6  216.82   11.74
 -22   2  -6   38.92    4.81
 -22  -2  -6   27.53    4.26
 -20   2  -6   10.13    2.75
 -20  -2  -6    9.81    2.73
 -18   2  -6    4.40    1.90
 -18  -2  -6    2.50    1.52
 -16   2  -6    5.22    2.38
 -16  -2  -6    4.51    2.13
 -16   2  -6    1.81    1.11
  14   2   6  256.00   18.30
  14  -2   6  246.10   18.21
 -14   2  -6  215.75    9.02
 -14  -2  -6  210.47   17.42
 -14  -2  -6  219.92   10.86
 -14   2  -6  251.88   11.33
 -12  -2  -6  347.66   20.95
 -12   2  -6  379.22   22.05
  12   2   6  352.08   20.80
  12  -2   6  314.79   20.17
  10  -2   6   29.90    6.22
  10   2   6   38.20    6.58
 -10  -2  -6   23.98    3.47
 -10   2  -6   25.02    5.84
 -10  -2  -6   25.89    5.88
   8  -2   6    0.95    3.03
   8   2   6    0.93    2.54
  -8  -2  -6    1.15    1.36
  -8   2  -6   -0.96    3.41
  -6  -2  -6    5.45    2.67
  -6   2  -6    5.83    3.33
   6   2   6    6.19    3.33
   6  -2   6    8.84    3.53
  -6  -2  -6    8.30    1.93
   4  -2   6 2192.66   63.47
   4   2   6 2330.59   63.53
  -4  -2  -6 2121.11   55.79
  -4  -2  -6 2270.41   62.78
  -4   2  -6 2250.40   63.49
   2  -2   6  128.36    9.10
   2   2   6  130.48    9.01
  -2  -2  -6  112.03    7.91
  -2  -2  -6  110.87    5.52
  -2   2  -6  108.05    8.10
   0  -2  -6   12.90    2.57
   0   2  -6   11.23    2.60
   0  -2  -6   15.02    1.68
   0  -2   6    8.47    2.80
   0   2   6   11.09    2.97
   0   2  -6   13.88    1.22
   2  -2  -6    4.17    1.37
  -2   2   6    2.81    1.80
   2  -2  -6    3.59    0.82
   2   2  -6    3.75    1.43
   4   2  -6    1.28    0.52
   4   2  -6    1.03    0.54
   4  -2  -6    1.03    0.57
   4   2  -6   -0.17    0.67
  -4  -2   6    0.56    0.38
   4  -2  -6    1.98    0.63
  -4  -2   6    0.33    1.22
  -4   2   6    2.17    1.53
   6   2  -6  327.00    9.77
  -6   2   6  330.17   10.21
  -6  -2   6  344.19   12.06
   6  -2  -6  325.31    9.48
   6   2  -6  313.14    9.39
   6  -2  -6  334.26    9.00
   6   2  -6  353.44   10.35
  -8  -2   6  611.16   17.07
  -8   2   6  646.27   17.49
   8   2  -6  635.26   16.73
   8  -2  -6  618.84   16.68
   8   2  -6  637.88   17.51
   8  -2  -6  594.29   17.36
   8   2  -6  633.01   16.95
  -8   2   6  621.25   16.91
  -8  -2   6  638.43   16.98
  10  -2  -6   28.96    2.18
 -10   2   6   29.46    2.20
 -10  -2   6   28.39    2.19
  10   2  -6   25.36    2.06
  10  -2  -6   23.62    2.13
 -10  -2   6   32.66    2.21
 -10  -2   6   26.18    2.13
 -10   2   6   28.69    2.40
 -12  -2   6    3.16    0.96
  12  -2  -6    2.01    0.77
  12  -2  -6    1.21    0.66
 -12  -2   6    3.59    0.85
  12   2  -6    0.90    0.81
  12  -2  -6    0.90    0.75
 -12   2   6    2.01    0.77
 -12  -2   6    2.78    0.90
 -14   2   6    2.63    1.07
 -14  -2   6    2.23    1.08
  14  -2  -6    2.61    0.55
 -14  -2   6    3.68    1.08
  14  -2  -6    2.59    0.90
  14  -2  -6    0.73    0.76
 -14  -2   6    3.54    0.80
  14  -2  -6    2.59    1.03
  14   2  -6    3.25    1.11
  16  -2  -6 1800.24   42.89
  16   2  -6 1894.07   43.36
 -16   2   6 1526.25   41.38
 -16  -2   6 1562.58   41.52
 -16  -2   6 1566.93   41.59
  16  -2  -6 1555.20   38.27
  16  -2  -6 1560.81   41.17
 -16  -2   6 1564.99   39.05
 -18  -2   6  143.83    5.13
 -18  -2   6  148.40    7.20
  18   2  -6  170.98    7.86
  18  -2  -6  165.00    7.83
 -18   2   6  152.24    7.22
 -18  -2   6  158.45    7.34
  18  -2  -6  146.91    7.01
  18  -2  -6  143.02    4.84
 -18  -2   6  141.23    6.91
 -18  -2   6  147.80   12.01
 -18   2   6  146.21   12.15
 -20  -2   6   38.63    3.65
 -20   2   6   40.84    3.73
 -20  -2   6   44.33    7.48
 -20   2   6   30.68    6.94
 -20  -2   6   38.36    3.57
 -20  -2   6   36.09    2.15
 -22   2   6    9.15    2.05
 -22  -2   6    7.46    1.98
 -22  -2   6    9.99    2.18
 -22  -2   6   10.59    1.12
 -24   2   6    0.41    1.62
 -24  -2   6    0.41    1.61
 -24  -2   6    1.70    1.56
 -24  -2   6    0.36    0.43
 -26   2   6  222.28   10.86
 -26  -2   6  222.39   10.98
 -26  -2   6  225.01   11.37
 -28   2   6  134.02    8.37
 -28  -2   6  140.03    8.57
 -28  -2   6  119.69    8.80
 -30   2   6    3.71    2.28
 -30  -2   6    5.40    2.53
 -30  -2   6   10.94    3.32
 -32  -2   6    0.77    2.45
 -23  -3  -6    2.23    1.62
 -23   3  -6    1.63    1.72
 -21  -3  -6    1.04    1.57
 -21   3  -6    1.51    1.38
 -19  -3  -6  320.52   17.42
 -19   3  -6  322.95   13.94
 -19  -3  -6  331.43   14.16
 -17   3  -6   21.05    2.46
 -17  -3  -6   20.57    3.22
 -15   3  -6   15.07    2.03
 -15   3  -6   18.98    3.00
 -15  -3  -6   15.31    2.73
 -13   3  -6   -0.46    1.26
 -13  -3  -6    0.47    1.15
 -13  -3  -6   -0.54    1.99
 -13   3  -6    0.19    0.68
 -13  -3  -6    4.83    4.28
 -13   3  -6   -3.89    4.89
  11  -3   6   -3.22    3.40
  11   3   6    3.07    3.38
 -11   3  -6   -0.35    1.22
 -11  -3  -6    0.37    1.38
 -11   3  -6   -0.16    0.64
 -11   3  -6   -1.16    3.69
 -11  -3  -6    1.07    3.26
 -11  -3  -6    0.94    1.43
  -9  -3  -6  819.95   26.27
  -9  -3  -6  844.56   33.20
  -9   3  -6  825.68   34.19
  -9   3  -6  905.24   25.64
   9   3   6  844.54   32.57
   9  -3   6  863.59   33.65
  -9   3  -6  845.18   21.98
  -7  -3  -6   98.55    6.19
  -7   3  -6  110.37    6.13
  -7  -3  -6   96.54    9.31
  -7   3  -6   89.48    9.28
   7  -3   6   97.38    9.30
   7   3   6  103.60    9.08
  -7   3  -6  106.01    3.79
  -5  -3  -6   42.06    3.65
  -5   3  -6   41.85    1.73
  -5   3  -6   45.83    3.08
   5   3   6   40.02    5.49
   5  -3   6   43.59    5.83
  -5  -3  -6   38.48    5.37
  -5   3  -6   33.64    5.73
  -5   3  -6   45.70    3.81
  -3   3  -6    6.41    2.73
  -3  -3  -6    7.81    1.52
  -3  -3  -6    8.94    2.66
  -3   3  -6    5.91    1.60
   3  -3   6    8.50    3.00
   3   3   6    9.51    2.77
  -3   3  -6    8.16    1.29
   1  -3   6    4.83    2.20
   1   3   6    2.47    1.87
  -1  -3  -6    4.89    1.19
  -1   3  -6    4.96    1.04
  -1   3  -6    5.55    2.00
  -1  -3  -6    6.59    1.96
   1   3  -6  864.71   25.03
   1  -3  -6  845.60   23.31
  -1  -3   6  881.40   27.59
  -1   3   6  888.23   27.15
  -3   3   6   89.07    5.90
  -3  -3   6   75.45    5.61
   3   3  -6   72.38    3.01
   3  -3  -6   71.37    3.01
   3   3  -6   79.44    4.52
  -3  -3   6   79.01    3.48
   3  -3  -6   61.73    3.98
   5   3  -6    2.40    0.61
   5  -3  -6    2.39    0.60
  -5  -3   6    2.34    0.76
   5  -3  -6    2.45    0.98
   5   3  -6    2.21    1.03
  -5  -3   6    1.33    1.40
  -5   3   6    2.46    1.46
   7   3  -6    1.17    0.52
   7  -3  -6    2.02    0.60
   7  -3  -6    2.08    0.90
   7  -3  -6    0.76    0.86
   7   3  -6    1.89    0.82
  -7  -3   6    2.40    1.35
  -7  -3   6    0.23    0.70
  -9   3   6    0.43    0.65
  -9  -3   6    0.29    0.63
   9  -3  -6    0.51    0.96
  -9  -3   6    0.22    0.96
   9  -3  -6   -0.53    0.88
   9   3  -6   -0.40    0.81
  11  -3  -6  778.04   20.59
  11   3  -6  759.45   20.53
 -11  -3   6  773.10   21.09
 -11  -3   6  766.54   21.35
  11  -3  -6  754.43   21.98
 -11  -3   6  753.77   20.65
 -11   3   6  737.85   20.57
 -13  -3   6   95.10    5.03
  13  -3  -6  100.60    4.55
  13   3  -6  115.28    5.50
  13  -3  -6  105.23    5.22
  13  -3  -6   99.30    5.40
 -13  -3   6   90.41    4.78
 -13   3   6  100.02    4.81
 -13  -3   6   94.86    4.79
 -15   3   6   36.84    2.99
 -15  -3   6   41.48    3.18
  15  -3  -6   41.09    2.97
 -15  -3   6   37.95    3.25
  15   3  -6   39.10    3.43
  15  -3  -6   37.50    3.39
 -15   3   6   47.69    6.57
 -15  -3   6   47.28    6.23
  15  -3  -6   41.15    3.50
 -15  -3   6   33.52    2.74
  17  -3  -6    5.62    1.42
 -17  -3   6    4.15    1.42
  17  -3  -6    4.35    1.02
 -17   3   6    3.71    2.94
 -17  -3   6    6.04    3.54
 -17  -3   6    5.23    1.15
 -17   3   6    2.14    1.15
 -17  -3   6    2.21    1.34
 -19   3   6    1.23    1.12
 -19  -3   6    0.95    1.23
  19  -3  -6    0.46    0.59
 -19  -3   6   -5.02    5.03
 -19   3   6   -4.29    5.20
 -19  -3   6   -0.34    1.30
 -19  -3   6    2.63    0.96
 -21  -3   6  494.67   16.46
 -21   3   6  450.81   15.93
 -21  -3   6  458.32   16.55
  21  -3  -6  456.78   12.65
 -21  -3   6  467.98   13.78
 -23  -3   6   28.11    3.61
 -23  -3   6   27.28    3.37
 -23   3   6   24.98    3.24
 -23  -3   6   24.63    2.19
 -25  -3   6    0.98    1.56
 -25   3   6    0.42    1.29
 -25  -3   6   -0.44    1.60
 -27  -3   6    1.11    1.60
 -27  -3   6   -0.48    1.91
 -27   3   6    0.46    1.59
 -29  -3   6   -1.25    1.99
 -29   3   6   -3.53    3.10
 -29  -3   6   -3.63    3.11
 -22  -4  -6  151.62    9.31
 -22   4  -6  131.45    8.57
 -20   4  -6   21.19    3.57
 -20  -4  -6   43.65    4.66
 -18   4  -6   -0.42    1.60
 -18  -4  -6   -0.44    1.40
 -16  -4  -6    0.68    1.76
 -16   4  -6   -0.38    1.36
 -16  -4  -6    0.80    1.27
 -14   4  -6  351.57   13.35
 -14  -4  -6  365.05   13.72
 -14  -4  -6  347.73   15.93
 -12  -4  -6  294.93   18.74
 -12   4  -6  321.98   20.71
 -12   4  -6  311.77   11.77
 -12  -4  -6  307.24   11.87
 -12  -4  -6  297.48   13.80
 -10   4  -6  102.31   10.88
 -10  -4  -6   89.02    9.54
 -10  -4  -6   97.55    6.93
 -10   4  -6   96.87    5.55
 -10  -4  -6  113.84    6.06
  -8   4  -6    3.15    1.30
  -8   4  -6    2.49    1.29
  -8  -4  -6    1.54    1.44
  -8  -4  -6    4.57    1.78
  -8   4  -6    5.39    3.08
  -8  -4  -6    7.54    3.79
  -6   4  -6    6.53    3.12
  -6  -4  -6    5.31    2.65
   6  -4   6    5.60    2.80
  -6  -4  -6    8.06    1.91
  -6   4  -6    9.56    1.72
  -6  -4  -6    7.87    1.64
  -6   4  -6    6.90    1.59
   4   4   6  385.27   15.87
   4  -4   6  388.26   16.84
  -4   4  -6  373.51   12.18
  -4  -4  -6  387.59   14.98
  -4  -4  -6  360.42   13.46
  -4   4  -6  376.51   16.42
   2   4   6  369.40   14.09
   2  -4   6  339.85   14.73
  -2   4  -6  371.74   13.34
  -2  -4  -6  329.81   12.27
  -2  -4  -6  366.40   12.50
  -2   4  -6  344.19   13.60
   0   4  -6   45.12    2.27
   0   4   6   56.18    4.39
   0  -4   6   50.47    4.72
   0  -4  -6   48.32    3.91
   0  -4  -6   45.93    3.51
   2  -4  -6    0.29    1.09
   2   4  -6   -0.30    1.04
   2  -4  -6   -0.35    1.19
   2  -4  -6   -0.12    0.33
   2   4  -6    0.18    0.29
  -2   4   6   -0.43    1.18
  -2  -4   6   -0.55    1.33
  -4  -4   6    2.26    1.28
   4   4  -6    0.88    0.97
  -4  -4   6    1.67    0.92
   4  -4  -6    2.30    1.15
  -4   4   6    0.72    1.17
   4  -4  -6    2.81    0.48
   4   4  -6    2.01    0.44
  -6  -4   6  386.46   13.59
   6  -4  -6  398.41   13.80
  -6  -4   6  419.77   12.54
  -6   4   6  385.47   13.67
  -6  -4   6  401.90   14.23
   6  -4  -6  385.87   14.31
   6  -4  -6  405.12   10.60
   6   4  -6  407.15   10.64
  -8   4   6  459.28   16.95
  -8  -4   6  435.24   15.64
   8  -4  -6  440.66   16.23
  -8  -4   6  456.31   15.99
  -8   4   6  423.04   15.56
 -10  -4   6  106.37    5.99
  10  -4  -6   94.20    5.96
 -10  -4   6  110.19    6.19
 -10  -4   6  100.82    6.82
 -10   4   6   90.24    7.19
 -12  -4   6    0.23    0.71
  12  -4  -6    0.44    0.50
 -12  -4   6   -1.60    2.94
 -12   4   6   -0.62    2.32
 -12   4   6    0.18    0.83
 -12  -4   6    0.18    0.81
  12  -4  -6   -1.73    1.62
 -12  -4   6   -0.29    1.21
  14  -4  -6    0.71    1.49
 -14  -4   6    1.72    1.42
 -14  -4   6    5.69    1.41
  14  -4  -6    5.93    1.16
 -14   4   6    3.03    3.03
 -14  -4   6    0.67    4.24
 -14  -4   6    3.84    1.16
 -14   4   6    2.67    1.12
 -16  -4   6  208.73    8.94
  16  -4  -6  207.98    7.89
 -16   4   6  204.83    8.25
 -16  -4   6  226.74    8.63
 -16  -4   6  209.63   13.89
 -16   4   6  203.51   14.27
 -16  -4   6  219.92    8.92
 -18   4   6  320.75   11.47
 -18  -4   6  321.97   11.64
 -18  -4   6  302.65   11.25
 -18  -4   6  310.33   18.18
 -18   4   6  319.35   18.97
 -20  -4   6    4.63    1.73
 -20  -4   6    3.19    1.29
 -20  -4   6    2.08    3.44
 -20   4   6    5.90    1.64
 -20  -4   6    4.82    1.47
 -22   4   6   -0.35    1.15
 -22  -4   6    0.36    1.19
 -22  -4   6    0.46    1.40
 -22  -4   6    0.26    0.91
 -24  -4   6   -0.51    1.81
 -24   4   6    0.38    1.37
 -24  -4   6   -0.40    1.33
 -26   4   6   86.15    6.25
 -26  -4   6   85.53    6.44
 -26  -4   6   89.60    7.24
 -28   4   6  177.70    9.75
 -28  -4   6  184.20   10.03
 -17   5  -6  190.11    9.27
 -15  -5  -6  131.23    9.71
 -15   5  -6  145.25    7.42
 -13   5  -6    3.16    1.37
 -13  -5  -6    1.80    1.56
 -11  -5  -6   -0.53    1.76
 -11   5  -6   -0.99    1.74
 -11  -5  -6   -0.54    1.71
  -9  -5  -6   69.02    5.93
  -9   5  -6   75.69    4.23
  -9  -5  -6   75.89    4.35
  -7   5  -6  223.98   13.01
  -7   5  -6  232.44    8.12
  -7  -5  -6  251.90    8.46
  -7  -5  -6  244.70   11.32
  -5  -5  -6  250.27   11.87
  -5   5  -6  270.39   12.08
  -5  -5  -6  244.92   11.28
  -5   5  -6  258.01    8.06
  -5  -5  -6  279.97    8.38
  -3  -5  -6    0.36    0.86
  -3  -5  -6   -0.45    1.36
  -3   5  -6    0.90    0.41
  -3   5  -6    0.58    0.40
  -3  -5  -6    1.02    0.43
  -3  -5  -6    0.75    1.03
  -1  -5  -6    6.65    1.91
  -1  -5  -6    4.85    1.51
  -1  -5  -6    4.37    1.77
   1  -5  -6  101.15    5.68
   1  -5  -6   91.28    6.01
   1  -5  -6  102.00    6.86
   3  -5  -6  402.38   14.62
   5  -5  -6  165.35    8.40
  -5  -5   6  177.86    7.50
  -7  -5   6    3.52    1.24
  -7  -5   6   -1.62    2.10
   7  -5  -6   -0.87    2.44
  -9   5   6   -0.90    2.34
  -9  -5   6   -0.79    2.20
  -9  -5   6    2.88    1.15
 -11  -5   6   96.14    6.31
  11  -5  -6   95.31    6.70
 -11   5   6   82.32    6.74
 -11  -5   6   79.03    4.92
 -11   5   6   82.34    5.49
  11  -5  -6   87.62    3.65
 -13  -5   6  330.34   12.89
  13  -5  -6  319.87   13.53
 -13   5   6  295.77   15.36
 -13  -5   6  315.37   12.31
  13  -5  -6  306.40    9.28
 -15  -5   6  202.26    7.94
 -15   5   6  216.53    7.93
  15  -5  -6  206.07   10.61
 -15  -5   6  218.88   10.03
 -15   5   6  198.44   13.72
 -17  -5   6    0.36    1.25
 -17   5   6    0.24    0.92
 -17  -5   6   -0.25    0.93
 -19  -5   6   11.01    2.10
 -19   5   6    9.23    1.77
 -19  -5   6   10.81    1.98
 -21   5   6    4.95    1.63
 -21  -5   6    3.54    1.92
 -21  -5   6    4.48    1.61
 -23   5   6  162.69    8.17
 -25   5   6   35.57    3.88
 -12  -6  -6   36.13    4.66
 -10  -6  -6  347.58   15.34
 -10  -6  -6  321.42   15.09
  -8  -6  -6    1.05    1.45
  -8  -6  -6    0.55    1.33
  -6  -6  -6   74.53    6.04
  -6  -6  -6   74.84    6.20
  -6  -6  -6   84.51    6.85
  -4  -6  -6   18.46    3.61
  -4  -6  -6   17.51    3.05
  -4  -6  -6   15.21    2.81
  -2  -6  -6   27.15    4.17
  -2  -6  -6   28.75    3.71
  -2  -6  -6   23.13    3.32
   0  -6  -6  305.04   12.93
   0  -6  -6  269.95   11.80
   2  -6  -6   -0.53    2.02
   2  -6  -6   -3.38    2.19
   2  -6  -6    0.34    1.23
   4  -6  -6   -0.84    2.01
  -6  -6   6    0.31    1.15
   8  -6  -6   39.91    5.28
  -8  -6   6   61.43    4.50
 -10  -6   6  406.92   14.46
 -10  -6   6  410.49   16.51
  10  -6  -6  414.32   17.15
 -12  -6   6    0.68    1.38
  12  -6  -6   -1.61    3.38
 -12  -6   6    0.48    1.90
 -14  -6   6   74.19    5.32
  14  -6  -6   59.45    5.96
 -14  -6   6   68.82    5.85
 -16  -6   6   38.19    4.59
 -18  -6   6   29.28    4.14
  -3  -7  -6   -0.49    1.94
  -1  -7  -6   67.14    5.74
   1  -7  -6   34.34    4.02
   3  -7  -6   -0.38    1.93
   5  -7  -6  328.55   12.85
  -9  -7   6   76.04    5.56
 -22   0  -7    1.75    1.69
 -20   0  -7   -2.33    2.72
 -18   0  -7    1.82    1.92
  14   0   7   -0.37    1.56
  12   0   7    1.46    1.53
  12   0   7   -1.29    3.92
 -12   0  -7   -1.25    5.60
  10   0   7   -0.35    1.21
  10   0   7   -3.48    5.20
 -10   0  -7    1.12    3.56
   8   0   7    0.35    1.25
  -8   0  -7    2.00    2.89
   8   0   7   -1.01    2.77
   6   0   7    0.35    1.28
   6   0   7    0.93    2.57
  -6   0  -7    0.88    2.55
   4   0   7    0.83    2.53
  -4   0  -7   -0.76    2.59
  -2   0  -7   -0.64    2.75
   2   0   7   -1.43    3.00
   0   0   7    6.64    2.93
   0   0  -7    9.06    3.06
  -2   0   7   -0.47    1.72
   2   0  -7   -1.15    1.98
   4   0  -7    0.09    0.30
   4   0  -7    0.30    1.33
  -4   0   7   -0.36    1.36
  -6   0   7    0.53    0.38
   6   0  -7    0.38    0.69
  -8   0   7    1.16    0.66
   8   0  -7    0.67    0.66
 -10   0   7    1.13    0.71
  10   0  -7    0.92    0.78
  12   0  -7   -0.53    0.80
 -12   0   7   -0.19    0.61
  12   0  -7   -0.19    0.61
 -14   0   7    0.34    0.47
  14   0  -7   -0.23    0.74
 -14   0   7   -0.22    0.67
  14   0  -7    0.21    0.71
 -16   0   7    0.15    0.65
  16   0  -7   -0.28    0.85
 -16   0   7   -0.25    0.96
  18   0  -7   -0.85    1.64
 -18   0   7   -1.15    1.24
 -18   0   7    0.62    0.89
  20   0  -7   -0.79    2.19
 -20   0   7   -0.33    1.03
 -20   0   7    1.37    1.20
 -22   0   7    0.36    1.22
 -26   0   7   -2.23    2.04
 -28   0   7   -1.95    2.19
 -30   0   7    2.12    1.68
 -23   1  -7   -0.59    1.63
 -23  -1  -7    1.20    1.45
 -21   1  -7    2.82    1.87
 -21  -1  -7    3.42    2.28
 -19   1  -7    4.06    2.32
 -19  -1  -7    3.51    2.34
 -17   1  -7  109.42    8.06
 -17  -1  -7  123.24    8.47
  17  -1   7  103.73   13.14
  17   1   7  109.17   13.20
  15   1   7   68.65   10.84
  15  -1   7   66.32   10.76
  13   1   7   -1.31    3.19
  13  -1   7    1.33    3.45
  13  -1   7    2.26    1.90
 -13  -1  -7    1.30    3.57
 -13   1  -7   -1.33    3.64
  11  -1   7    2.48    3.22
  11   1   7   -1.23    3.56
  11  -1   7    3.66    1.97
  11   1   7    0.95    1.20
 -11  -1  -7   -2.35    3.73
 -11   1  -7   -1.20    4.11
  -9   1  -7    1.08    3.12
  -9  -1  -7    2.10    3.60
   9   1   7    3.57    1.39
   9   1   7    2.16    2.97
   9  -1   7    2.19    3.01
  -7  -1  -7  555.57   25.61
  -7   1  -7  558.26   25.83
   7   1   7  619.04   18.31
   7  -1   7  547.36   25.66
   7   1   7  577.39   26.01
  -5   1  -7  138.20   11.03
  -5  -1  -7  113.10    9.86
   5  -1   7  134.34   11.01
   3   1   7   -0.77    2.62
   3  -1   7    3.12    2.58
  -3  -1  -7    5.48    2.87
  -3   1  -7    0.71    2.76
   1  -1   7    3.35    2.67
   1   1   7    3.28    2.76
  -1  -1  -7    0.55    2.46
  -1   1  -7    4.59    2.88
  -1  -1   7   39.08    4.91
  -1   1   7   27.59    4.21
  -1   1   7   32.42    2.42
   1  -1  -7   34.72    4.10
   1   1  -7   29.29    3.86
  -3   1   7   82.64    6.05
  -3  -1   7   89.04    6.34
  -3   1   7   95.91    3.93
   3  -1  -7   97.34    5.84
   3   1  -7   89.60    5.76
   5   1  -7  126.94    5.05
   5  -1  -7  144.85    5.23
  -5   1   7  141.06    7.26
  -5  -1   7  143.91    7.34
  -5   1   7  150.56    4.70
   5  -1  -7  129.64    4.79
   7   1  -7    2.04    0.65
   7  -1  -7    1.53    0.62
  -7   1   7    2.86    0.71
  -7   1   7    2.36    0.40
  -7   1   7    2.27    0.77
  -7  -1   7    2.42    0.74
   9   1  -7   17.64    1.26
  -9  -1   7   18.87    1.77
  -9   1   7   18.12    1.69
  -9   1   7   17.77    1.62
   9   1  -7   21.49    1.86
   9  -1  -7   16.82    1.63
   9   1  -7   19.89    1.76
 -11   1   7   68.94    3.76
 -11  -1   7   78.39    3.94
  11   1  -7   76.21    3.83
  11  -1  -7   76.89    3.84
  11  -1  -7   73.00    3.03
 -13   1   7  195.27    7.38
 -13  -1   7  182.15    7.28
  13  -1  -7  192.02    7.26
  13   1  -7  187.13    7.24
  13  -1  -7  193.10    7.27
  13  -1  -7  191.43    5.92
  15  -1  -7  331.01   11.41
 -15   1   7  338.57   11.58
 -15  -1   7  339.64   11.65
  15  -1  -7  354.37   11.52
  15   1  -7  329.74   11.32
  17  -1  -7   30.13    2.95
  17   1  -7   26.99    2.83
 -17  -1   7   29.66    2.52
  17  -1  -7   25.25    2.72
 -17  -1   7   24.87    2.77
 -17   1   7   23.05    2.68
 -17  -1   7   30.01    2.81
 -19  -1   7    4.60    1.24
 -19  -1   7    7.09    1.54
  19  -1  -7    7.78    1.71
  19  -1  -7    3.61    1.54
  19   1  -7    5.90    1.76
 -19   1   7    4.89    1.38
 -19  -1   7    4.32    1.50
 -21  -1   7    2.77    1.62
 -21   1   7    4.46    1.64
 -21  -1   7    5.54    1.58
  21  -1  -7    8.41    2.13
  21   1  -7    7.26    1.92
 -21  -1   7   -1.09    6.45
 -21   1   7   -1.11    5.99
 -23  -1   7   62.52    5.13
 -23   1   7   70.33    5.35
 -23  -1   7   77.00    5.33
 -25  -1   7   73.39    5.73
 -25   1   7   82.88    6.03
 -25  -1   7   82.27    6.26
 -27  -1   7   -1.41    1.66
 -27   1   7    0.93    1.41
 -27  -1   7    0.52    1.65
 -29  -1   7   -1.54    3.04
 -29  -1   7    1.82    1.92
 -31   1   7    0.55    2.51
 -31  -1   7    2.77    2.38
 -22   2  -7  393.59   17.08
 -22  -2  -7  434.28   17.76
 -20   2  -7   67.64    6.25
 -20  -2  -7   65.16    6.18
 -18   2  -7    4.29    1.97
 -18  -2  -7    4.92    1.94
 -16   2  -7    0.32    1.01
 -16   2  -7   -0.53    1.89
 -16  -2  -7   -0.54    1.79
  16  -2   7   -1.50    3.63
  14   2   7   16.02    5.05
  14  -2   7   13.64    5.31
  12   2   7  187.05   15.21
  12  -2   7  224.19   16.69
 -12  -2  -7  192.42   15.69
 -12   2  -7  162.70   14.80
 -10   2  -7  190.51   15.62
 -10  -2  -7  162.95   14.44
 -10  -2  -7  207.08   10.86
  10   2   7  220.18   15.82
  10  -2   7  183.03   15.08
   8   2   7   18.93    4.93
   8  -2   7   14.36    4.71
  -8  -2  -7   15.51    4.54
  -8   2  -7   14.37    4.52
  -8  -2  -7   14.11    2.76
  -6  -2  -7    2.98    1.45
  -6   2  -7    0.89    3.17
  -6  -2  -7    5.05    3.27
   6  -2   7    3.55    2.70
   6   2   7    0.86    2.37
  -4   2  -7  137.58   10.52
  -4  -2  -7  127.82    9.90
  -4  -2  -7  115.37    6.49
   4   2   7  123.28   10.24
   4  -2   7  151.23   11.24
   2  -2   7 1823.03   54.50
   2   2   7 1892.80   54.26
  -2  -2  -7 1826.66   47.04
  -2  -2  -7 1877.06   52.46
  -2   2  -7 1747.51   52.91
   0   2   7  629.47   22.78
   0  -2   7  584.20   22.59
   0   2  -7  586.43   15.30
   0   2  -7  581.81   20.94
   0  -2  -7  599.37   20.56
   0  -2  -7  570.78   17.16
   2   2  -7   57.28    2.38
   2   2  -7   70.12    5.24
   2  -2  -7   63.81    4.78
  -2   2   7   66.60    5.84
  -2  -2   7   58.36    5.76
   2  -2  -7   53.64    3.18
   4   2  -7    1.10    0.86
   4  -2  -7    1.28    0.69
  -4  -2   7    1.06    0.41
  -4   2   7    0.78    1.47
  -4  -2   7    0.83    1.57
   6   2  -7   71.60    3.25
  -6   2   7   71.61    4.95
   6  -2  -7   70.06    3.21
   6   2  -7   65.36    3.13
   6  -2  -7   64.82    2.87
   6   2  -7   69.02    3.63
   8  -2  -7   37.83    2.35
   8   2  -7   37.21    2.35
   8  -2  -7   38.21    1.74
   8   2  -7   38.41    2.49
  -8  -2   7   38.95    2.51
  -8   2   7   39.75    2.50
   8   2  -7   39.03    2.59
  -8   2   7   38.17    2.66
  10   2  -7  508.34   14.87
 -10   2   7  500.30   14.53
  10  -2  -7  482.31   11.89
  10   2  -7  484.83   13.59
  10  -2  -7  484.00   14.24
 -10   2   7  496.07   14.16
 -10  -2   7  493.08   14.19
  10  -2  -7  492.11   13.97
  10   2  -7  486.12   13.94
 -12  -2   7   11.10    1.58
 -12   2   7   16.31    1.99
 -12  -2   7   11.79    1.31
  12  -2  -7   12.60    1.54
  12  -2  -7   12.61    1.64
  12   2  -7   10.34    1.53
 -12   2   7   17.49    1.85
 -14  -2   7    3.91    0.80
  14  -2  -7    5.47    1.18
 -14   2   7    5.18    1.21
 -14  -2   7    4.60    1.16
 -14  -2   7    6.70    1.35
  14  -2  -7    6.40    1.26
  14  -2  -7    3.77    1.14
  14   2  -7    3.77    1.19
  16  -2  -7   73.38    4.50
  16   2  -7   72.21    4.49
 -16  -2   7   75.19    4.58
 -16   2   7   74.98    4.55
 -16  -2   7   73.14    4.54
 -16  -2   7   70.45    3.20
  16  -2  -7   66.75    4.16
 -18  -2   7  485.15   16.10
 -18   2   7  460.18   15.99
 -18  -2   7  469.88   16.12
  18  -2  -7  495.01   16.09
 -18  -2   7  496.23   13.46
  20  -2  -7  357.32   13.03
  20   2  -7  344.71   12.83
 -20  -2   7  304.75   11.62
 -20  -2   7  304.00   12.01
 -20   2   7  312.25   11.98
 -20  -2   7  298.66    8.82
 -20  -2   7  325.23   19.28
 -20   2   7  315.20   19.11
 -22  -2   7    8.84    0.97
 -22  -2   7    8.89    2.23
 -22   2   7    5.82    1.87
 -22  -2   7    8.62    1.98
 -24  -2   7    0.44    0.41
 -24  -2   7    1.19    1.36
 -24   2   7   -0.80    1.61
 -24  -2   7   -0.41    1.55
 -26  -2   7   10.58    2.51
 -26   2   7   13.32    2.65
 -26  -2   7   16.24    2.94
 -28  -2   7   26.05    3.95
 -28   2   7   30.59    3.96
 -28  -2   7   29.14    3.92
 -30   2   7  151.42    9.30
 -30  -2   7  152.08    9.41
 -30  -2   7  140.16    9.85
 -32  -2   7    2.20    2.69
 -21  -3  -7    1.07    1.63
 -21   3  -7    3.65    1.91
 -19   3  -7   -0.49    1.74
 -19  -3  -7   -0.50    1.85
 -17   3  -7  174.16    7.53
 -17   3  -7  164.47    9.32
 -17  -3  -7  151.22    9.11
 -15   3  -7   13.45    1.95
 -15   3  -7   20.54    3.22
 -15  -3  -7   23.07    3.46
  13   3   7    2.46    4.37
  13  -3   7    2.55    4.04
 -13  -3  -7    0.61    1.94
 -13   3  -7    1.24    0.93
 -13   3  -7    1.76    1.40
 -13  -3  -7   -0.45    1.38
 -11  -3  -7   17.99    5.46
 -11  -3  -7   16.33    3.25
 -11   3  -7   18.25    5.24
  11   3   7    7.70    4.17
  11  -3   7   14.95    4.72
 -11   3  -7   14.38    1.72
  -9   3  -7   69.49    3.56
  -9  -3  -7   70.02    5.72
   9  -3   7   60.51    8.33
  -9   3  -7   73.49    9.59
  -9  -3  -7   59.78    8.77
   9   3   7   83.15    9.17
  -9   3  -7   80.18    5.51
  -7   3  -7  486.24   16.05
   7  -3   7  497.90   23.28
  -7  -3  -7  441.94   16.41
  -7   3  -7  446.87   12.59
  -7   3  -7  445.84   22.60
  -7  -3  -7  434.41   21.55
  -5  -3  -7    9.23    3.39
  -5   3  -7    7.22    3.13
  -5   3  -7   10.83    1.97
   5  -3   7    9.75    3.50
   5   3   7    9.94    3.37
  -5  -3  -7   10.46    2.06
  -3  -3  -7    0.58    0.84
  -3   3  -7    2.58    2.13
  -3  -3  -7    3.92    2.05
   3  -3   7    4.26    2.60
   3   3   7    3.33    2.52
  -3   3  -7    1.84    0.80
  -3   3  -7    1.49    1.13
  -1   3  -7    1.16    0.76
  -1  -3  -7   -0.83    2.21
  -1   3  -7    1.49    1.82
   1  -3   7    1.28    2.68
   1   3   7   -0.60    2.51
  -1  -3  -7    2.24    1.02
   1   3  -7   15.52    0.97
   1   3  -7   13.45    2.49
   1  -3  -7   16.77    1.97
  -1  -3   7   17.13    3.56
  -1   3   7   13.99    3.06
   1  -3  -7   13.76    2.34
   3  -3  -7  197.34    7.14
   3   3  -7  191.33    7.94
  -3  -3   7  190.54   10.20
  -3   3   7  207.72   10.29
   3   3  -7  192.74    6.32
   3  -3  -7  190.50    6.34
   3  -3  -7  192.30    7.75
   5  -3  -7  185.44    6.00
   5   3  -7  179.02    5.93
  -5  -3   7  181.78    6.11
   5  -3  -7  169.43    7.28
   5  -3  -7  189.63    6.52
  -5   3   7  187.65    9.14
  -5  -3   7  181.78    9.37
   5   3  -7  182.07    7.49
  -7  -3   7    7.90    1.89
  -7   3   7    6.56    1.85
   7  -3  -7    6.11    1.45
   7  -3  -7    4.90    1.34
   7   3  -7    6.52    1.34
   7  -3  -7    7.00    0.98
   7   3  -7    5.38    0.89
  -9   3   7   -0.23    0.87
   9  -3  -7    0.27    0.48
   9   3  -7    0.82    0.57
  -9  -3   7    0.23    0.93
   9  -3  -7    0.51    1.02
  11  -3  -7    5.85    1.27
  11   3  -7    4.25    1.19
 -11  -3   7    4.50    1.13
 -11   3   7    8.15    1.37
 -11   3   7    6.21    1.46
 -11  -3   7    5.63    1.41
  11  -3  -7    4.89    1.36
 -13  -3   7  208.94    7.99
  13  -3  -7  201.03    8.40
 -13   3   7  232.10    8.83
 -13  -3   7  210.15    7.91
 -13  -3   7  203.11    8.03
 -13   3   7  211.07    7.86
  13  -3  -7  219.10    7.91
  13   3  -7  210.85    7.81
 -15  -3   7   16.98    2.13
  15  -3  -7   14.21    1.81
 -15  -3   7   11.19    1.65
  15  -3  -7   14.40    2.22
 -15   3   7   12.71    1.88
 -15  -3   7   17.47    2.16
 -15   3   7   14.88    2.15
  15  -3  -7   13.65    2.16
  15   3  -7   15.95    2.26
 -17  -3   7    9.25    3.45
 -17   3   7    5.37    3.67
 -17  -3   7    6.56    1.55
  17  -3  -7    7.93    1.58
 -17   3   7    3.68    1.39
 -17  -3   7    6.73    1.70
  17  -3  -7    5.25    0.85
  17  -3  -7    3.02    2.25
  17   3  -7    0.90    2.30
 -17  -3   7    6.69    1.37
  19  -3  -7   15.50    2.18
 -19   3   7   12.82    2.20
 -19  -3   7   11.07    2.16
  19  -3  -7   10.57    1.00
 -19  -3   7   12.24    1.57
 -19   3   7    8.20    4.41
 -21   3   7    0.34    1.49
 -21  -3   7    3.14    1.50
 -21  -3   7    1.91    0.88
 -21  -3   7    1.10    1.39
  21  -3  -7    1.56    0.54
 -21  -3   7   -1.10    6.77
 -23  -3   7   56.53    4.89
 -23  -3   7   49.20    3.05
 -23   3   7   51.95    4.49
 -23  -3   7   51.84    4.55
 -25  -3   7  124.63    7.91
 -25   3   7  112.67    7.15
 -25  -3   7  114.89    7.38
 -27  -3   7    5.17    2.32
 -27   3   7    7.80    2.27
 -27  -3   7    5.18    2.07
 -29  -3   7   -0.59    2.02
 -29   3   7   -0.50    1.83
 -29  -3   7   -1.54    2.04
 -31  -3   7    4.01    2.45
 -20   4  -7   15.84    3.23
 -20  -4  -7   18.95    3.47
 -18  -4  -7    0.46    2.63
 -16  -4  -7    1.48    2.35
 -16   4  -7    1.63    1.34
 -16  -4  -7    0.85    1.40
 -14  -4  -7    7.17    2.74
 -14   4  -7    4.09    1.78
 -14  -4  -7    8.16    2.20
 -12  -4  -7   17.68    3.48
 -12  -4  -7   14.45    5.49
 -12   4  -7   12.75    2.48
 -12  -4  -7   11.24    2.41
 -10  -4  -7  217.72    9.83
 -10   4  -7  203.58    9.18
 -10  -4  -7  177.59   13.79
 -10   4  -7  165.28   14.55
 -10  -4  -7  149.27    9.37
  -8   4  -7    8.73    1.74
  -8  -4  -7    5.79    2.17
   8  -4   7    9.03    3.80
  -8   4  -7   13.40    2.14
  -8  -4  -7    9.66    1.99
  -8   4  -7    9.47    4.17
  -8  -4  -7    8.05    3.55
  -6  -4  -7   -0.40    0.96
  -6  -4  -7   -0.65    1.97
   6   4   7    1.41    2.24
   6  -4   7    3.94    2.97
  -6   4  -7    0.96    1.17
  -6   4  -7    0.78    2.95
  -4  -4  -7    2.45    1.16
  -4   4  -7    3.05    1.11
  -4   4  -7    0.62    2.47
  -4  -4  -7    1.95    2.00
   4   4   7    0.60    2.19
   4  -4   7    4.09    2.50
  -2  -4  -7   27.96    3.04
   2  -4   7   37.52    4.84
   2   4   7   26.08    4.39
  -2   4  -7   23.03    3.42
  -2  -4  -7   25.61    3.22
   0  -4  -7   -0.27    0.92
   0  -4   7    1.85    1.64
   0   4   7    0.39    2.14
   0   4  -7    0.31    1.22
   2  -4  -7    1.39    0.52
   2  -4  -7    0.47    1.04
   2  -4  -7    0.30    1.05
   2   4  -7    1.71    0.56
  -2   4   7    3.58    2.07
  -2  -4   7    1.22    1.79
   2   4  -7   -0.95    1.15
   4   4  -7    5.33    0.73
   4  -4  -7    5.13    0.75
   4   4  -7    5.12    1.51
  -4  -4   7    3.72    0.99
   4  -4  -7    5.87    1.53
  -4   4   7    3.50    1.79
  -4  -4   7    3.30    1.81
   4  -4  -7    3.29    1.10
   6   4  -7    6.94    1.66
   6  -4  -7    6.91    1.96
  -6  -4   7    7.73    1.31
   6  -4  -7    5.32    1.56
   6   4  -7    5.91    0.82
   6  -4  -7    6.78    0.84
  -6  -4   7    5.87    2.00
  -6   4   7    4.61    1.79
   8  -4  -7    0.35    1.23
   8  -4  -7   -0.11    0.54
   8   4  -7   -0.22    0.53
  -8  -4   7   -0.63    1.41
  -8  -4   7    0.36    1.36
  -8   4   7    0.35    1.41
  -8  -4   7    0.19    0.81
 -10  -4   7  178.21    8.93
  10   4  -7  195.69    6.78
  10  -4  -7  191.05    8.99
 -10  -4   7  173.49    8.32
 -12   4   7    2.38    2.04
 -12  -4   7   -0.59    1.18
  12  -4  -7   -0.34    1.76
 -12  -4   7    1.31    0.89
  12  -4  -7    1.38    0.85
  12   4  -7    1.76    0.90
  14  -4  -7   -0.70    1.79
 -14  -4   7    0.58    1.33
 -14  -4   7   -1.92    3.80
 -14   4   7   -0.72    2.94
 -14  -4   7    2.77    1.11
  14  -4  -7    2.14    0.85
 -14   4   7    0.21    1.06
 -14  -4   7   -0.43    1.10
 -16  -4   7   -0.75    1.46
 -16  -4   7   -3.07    5.21
 -16  -4   7    0.28    0.97
  16  -4  -7    0.20    0.73
  16  -4  -7   -2.14    1.93
 -18   4   7   -0.55    1.25
 -18  -4   7   -0.28    1.37
 -18   4   7    1.01    3.80
 -18  -4   7   -6.39    5.15
  18  -4  -7    0.24    0.92
 -18  -4   7   -0.27    1.19
 -20   4   7    7.11    1.74
 -20  -4   7   13.38    2.25
 -20  -4   7    5.22    4.07
 -20   4   7   15.92    5.21
 -20  -4   7   10.22    1.83
 -22  -4   7    4.46    1.83
 -22   4   7    1.38    1.37
 -22  -4   7    2.14    1.42
 -22  -4   7    1.50    1.00
 -24  -4   7    0.97    1.41
 -24   4   7    2.29    1.52
 -24  -4   7    2.37    1.58
 -26  -4   7    0.54    1.56
 -26   4   7   -0.42    1.80
 -26  -4   7    0.43    1.43
 -28   4   7    3.64    2.13
 -28  -4   7    5.65    2.03
 -17   5  -7   25.61    3.45
 -15   5  -7  232.83   10.24
 -13  -5  -7    3.21    2.42
 -13   5  -7    3.40    1.50
 -11  -5  -7    9.23    2.90
 -11   5  -7    4.60    1.47
 -11  -5  -7    7.45    1.67
  -9   5  -7    6.68    1.47
  -9  -5  -7    8.57    1.73
  -7   5  -7   41.90    5.81
  -7  -5  -7   41.89    3.03
  -7   5  -7   39.64    2.88
  -7  -5  -7   49.68    4.82
  -5  -5  -7  528.34   14.71
  -5   5  -7  509.01   14.42
  -5  -5  -7  496.82   18.14
  -5   5  -7  492.57   19.24
  -3   5  -7    7.17    0.98
  -3  -5  -7    7.77    1.06
  -3  -5  -7    7.19    1.94
  -3   5  -7    5.63    1.95
  -1   5  -7   -0.10    0.69
  -1  -5  -7    0.91    1.50
  -1  -5  -7    1.35    1.12
  -1   5  -7    0.10    0.50
  -1  -5  -7   -0.78    0.93
  -1  -5  -7    1.36    0.43
  -1  -5  -7    1.51    1.29
   1  -5  -7   25.50    3.53
   1  -5  -7   18.05    2.56
   1  -5  -7   18.70    2.87
   3  -5  -7  128.26    7.16
   3  -5  -7  121.62    6.21
   5  -5  -7  339.55   13.26
  -5  -5   7  350.25   11.76
  -7  -5   7   -0.24    1.18
   7  -5  -7   -0.44    1.40
   9  -5  -7   13.46    2.83
  -9  -5   7    8.35    2.38
  -9   5   7   10.00    2.12
  -9   5   7   12.92    2.37
 -11  -5   7    4.14    1.76
 -11  -5   7   -0.39    2.11
 -11  -5   7    4.20    1.30
 -11   5   7    1.74    2.22
  13  -5  -7   52.31    5.27
 -13  -5   7   63.04    5.19
 -13   5   7   49.22    6.49
  13  -5  -7   67.45    3.34
 -13  -5   7   61.09    5.20
  15  -5  -7  470.90   13.57
 -15  -5   7  473.35   16.59
  15  -5  -7  465.69   17.47
 -15   5   7  449.17   20.98
 -17  -5   7   11.94    2.29
 -17   5   7   10.70    1.70
 -17  -5   7   10.13    1.73
 -19  -5   7    0.70    1.25
 -19   5   7   -0.27    1.22
 -19  -5   7   -0.28    1.32
 -21  -5   7   56.96    4.62
 -21  -5   7   48.86    5.00
 -21   5   7   56.01    4.37
 -23   5   7   42.36    4.01
 -25   5   7  141.32    7.85
 -10  -6  -7  486.07   19.33
  -8  -6  -7   13.18    2.91
  -8  -6  -7   15.19    3.07
  -6  -6  -7   15.15    3.03
  -6  -6  -7   21.18    3.63
  -6  -6  -7   16.64    3.12
  -4  -6  -7  211.28   10.67
  -4  -6  -7  220.04   11.74
  -4  -6  -7  218.07   10.81
  -2  -6  -7  117.24    7.40
  -2  -6  -7  141.64    8.19
  -2  -6  -7  119.61    8.42
   0  -6  -7  452.34   16.71
   0  -6  -7  487.28   17.76
   2  -6  -7   32.58    4.44
   2  -6  -7   27.25    3.32
   2  -6  -7   28.50    3.95
   4  -6  -7    4.47    1.52
   4  -6  -7    3.88    2.13
   6  -6  -7   19.14    2.57
   8  -6  -7  131.32    9.04
  -8  -6   7  153.55    7.27
  10  -6  -7  556.71   20.81
 -10  -6   7  556.78   17.90
 -12  -6   7   19.31    2.70
  12  -6  -7   17.32    3.64
 -14  -6   7   15.23    2.50
  14  -6  -7   10.81    3.19
 -14  -6   7   15.31    3.08
 -16  -6   7  195.32   10.21
 -18  -6   7   72.06    5.98
  -3  -7  -7   63.97    5.91
  -1  -7  -7   37.62    4.49
   1  -7  -7  136.42    8.09
   3  -7  -7   48.52    4.64
 -22   0  -8   47.64    5.59
 -20   0  -8 1443.03   43.83
 -18   0  -8    5.41    2.13
 -12   0  -8  337.64   21.79
  12   0   8  335.42   13.48
 -10   0  -8 5890.89  150.92
  10   0   8 5814.35  135.81
   8   0   8   10.95    4.60
   8   0   8    6.11    1.92
   6   0   8   18.46    4.81
   6   0   8   15.55    3.32
  -6   0  -8   26.40    5.61
   4   0   8  126.50   10.86
  -4   0  -8  114.72   10.13
   2   0   8  342.88   17.72
  -2   0  -8  348.81   17.06
   0   0   8 3481.73   92.05
   0   0  -8 3411.47   90.05
   2   0  -8    5.84    2.37
  -2   0   8    8.98    2.82
   4   0  -8   68.12    5.17
  -4   0   8   55.87    5.20
   6   0  -8   89.20    4.08
  -6   0   8   86.36    2.93
  -8   0   8  581.48   15.84
   8   0  -8  542.53   15.49
 -10   0   8 9999.00  233.34
  10   0  -8 9867.10  233.14
  12   0  -8    8.94    1.43
 -12   0   8    8.33    1.35
  12   0  -8    7.97    1.34
  14   0  -8   11.79    1.71
 -14   0   8   17.69    1.99
  14   0  -8   18.80    2.13
 -16   0   8   33.95    2.22
 -16   0   8   33.49    2.98
  16   0  -8   30.70    2.81
  16   0  -8   35.68    3.18
 -18   0   8  334.82   10.63
 -18   0   8  341.11   12.14
  18   0  -8  331.02   11.81
  18   0  -8  324.90   12.34
  20   0  -8 2306.22   59.17
 -20   0   8 2330.99   57.80
 -20   0   8 2277.02   59.22
 -22   0   8   28.93    3.27
 -22   0   8   18.08    2.58
 -24   0   8    3.20    1.64
 -24   0   8    4.63    1.94
 -26   0   8   17.63    3.02
 -28   0   8  147.84    8.86
 -30   0   8 1392.17   41.08
 -32   0   8    4.54    2.27
 -21   1  -8    8.32    2.50
 -21  -1  -8    6.59    2.46
 -19   1  -8   34.42    5.34
 -19  -1  -8   34.76    5.35
  17   1   8   66.78   10.66
  17  -1   8   78.82   11.65
 -17   1  -8   66.33    6.32
 -17  -1  -8   59.58    6.27
  15   1   8 1717.98   62.35
  15  -1   8 1725.56   62.59
  13   1   8    2.81    3.86
  13  -1   8    4.27    4.33
  13  -1   8    3.34    2.05
  11   1   8    1.32    3.19
  11  -1   8    5.31    4.03
  11  -1   8    2.93    2.79
  11   1   8    0.68    1.03
 -11   1  -8    3.80    3.67
 -11  -1  -8    2.48    3.59
   9  -1   8   63.74    8.72
   9   1   8   56.14    8.23
   9   1   8   56.32    4.46
  -9   1  -8   42.36    7.53
  -9  -1  -8   67.03    9.19
   7  -1   8  501.63   24.53
   7   1   8  502.17   24.50
   7   1   8  486.61   16.07
  -7   1  -8  505.55   24.54
  -7  -1  -8  444.05   23.02
   5  -1   8 4863.00  131.60
   5   1   8 5074.36  131.79
  -5   1  -8 4910.57  130.37
  -5  -1  -8 4908.51  129.76
   3   1   8    1.72    3.14
   3  -1   8   -0.87    2.39
  -3  -1  -8   -0.75    2.64
  -3   1  -8   -1.55    2.83
   1  -1   8   11.42    3.90
   1   1   8   11.24    3.38
  -1   1  -8   12.08    3.56
  -1  -1  -8   15.81    3.62
   1   1   8   15.28    2.04
  -1   1   8   68.68    6.84
  -1  -1   8   62.60    6.64
  -1   1   8   65.88    3.85
   1   1  -8   66.11    6.19
   1  -1  -8   64.09    5.87
  -3  -1   8  378.56   15.86
  -3   1   8  381.28   15.83
  -3   1   8  381.35   11.45
   3  -1  -8  387.46   14.56
   3   1  -8  352.39   14.40
  -5  -1   8 2123.53   57.58
  -5   1   8 2253.31   57.89
  -5   1   8 2244.66   52.90
   5  -1  -8 2125.05   52.58
   7  -1  -8   10.34    1.28
   7   1  -8    7.38    1.18
  -7   1   8    7.78    1.03
   7  -1  -8    8.79    1.13
  -7   1   8    6.75    0.82
  -9   1   8    1.14    0.74
   9  -1  -8    2.85    0.87
   9   1  -8    2.41    0.81
  -9  -1   8    2.86    0.82
  -9   1   8    2.34    0.80
  11   1  -8   80.03    2.90
  11   1  -8   78.99    4.03
  11  -1  -8   78.44    3.93
 -11  -1   8   82.00    4.15
 -11   1   8   69.88    3.88
  13  -1  -8  738.99   20.50
  13   1  -8  722.37   20.40
 -13   1   8  739.81   20.69
 -13  -1   8  744.03   20.72
  13  -1  -8  739.27   18.79
  15  -1  -8 4923.80  113.64
 -15   1   8 4710.17  116.13
 -15  -1   8 4820.86  116.25
  15  -1  -8 4846.93  115.98
  15   1  -8 4815.84  116.02
  15  -1  -8 4714.44  116.13
  17  -1  -8   -0.25    1.30
  17   1  -8    0.25    1.07
 -17   1   8   -0.27    1.48
 -17  -1   8    1.36    1.30
  17  -1  -8    2.17    1.02
  19  -1  -8   19.39    2.51
 -19  -1   8   24.16    2.36
 -19  -1   8   14.79    2.40
 -19   1   8   15.89    2.43
  19  -1  -8   21.45    2.74
  19   1  -8   16.74    2.55
 -21  -1   8   29.36    3.32
 -21  -1   8   29.47    2.88
  21  -1  -8   39.57    4.10
  21   1  -8   34.14    3.86
 -21   1   8   23.93    3.05
 -23   1   8  173.84    8.74
 -23  -1   8  175.99    8.84
 -23  -1   8  170.75    8.10
 -25   1   8  923.48   27.91
 -25  -1   8  901.45   27.82
 -25  -1   8  872.19   27.03
 -27  -1   8    6.54    2.27
 -27   1   8    5.54    2.20
 -27  -1   8    5.59    2.14
 -29  -1   8    1.69    2.13
 -29  -1   8   -0.51    1.68
 -29   1   8   -1.01    1.84
 -31   1   8    4.35    2.17
 -31  -1   8    6.03    2.46
 -22   2  -8   66.48    6.66
 -22  -2  -8   76.66    7.06
 -20   2  -8  367.51   16.24
 -20  -2  -8  374.50   16.36
 -18   2  -8   47.97    5.59
 -18  -2  -8   40.34    5.26
  16   2   8   20.04    6.78
  16  -2   8   14.10    5.57
 -16   2  -8   12.67    2.25
 -16   2  -8   13.91    2.92
 -16  -2  -8   13.10    2.89
  14   2   8   17.03    6.11
  14  -2   8   17.38    5.95
 -12  -2  -8   59.18    9.33
  12   2   8   60.16    9.48
  12  -2   8   77.71   10.23
 -10  -2  -8  833.30   28.52
  10   2   8  849.87   36.29
  10  -2   8  873.85   36.96
 -10   2  -8  847.76   36.22
 -10  -2  -8  820.22   35.31
  -8   2  -8   75.87    9.66
  -8  -2  -8   64.72    8.78
  -8  -2  -8   78.29    6.46
   8  -2   8   60.44    8.40
   8   2   8   70.65    8.92
  -6  -2  -8   18.89    3.05
   6   2   8   25.01    5.30
   6  -2   8   17.79    4.72
  -6   2  -8   17.28    4.91
  -6  -2  -8   16.35    4.42
  -4  -2  -8   65.65    7.57
   4   2   8   56.67    7.37
   4  -2   8   55.74    7.36
  -4  -2  -8   55.22    4.62
   4   2   8   55.99    3.84
  -4   2  -8   48.95    6.75
  -2   2  -8  476.40   21.12
  -2  -2  -8  485.87   20.61
   2   2   8  505.56   22.41
   2  -2   8  537.91   23.15
   2   2   8  553.15   15.59
  -2  -2  -8  477.21   16.56
   0  -2  -8 1482.28   42.60
   0   2  -8 1469.23   43.14
   0  -2   8 1466.46   45.60
   0   2   8 1486.72   45.25
   0  -2  -8 1438.19   38.32
  -2  -2   8   21.01    4.16
  -2   2   8   26.44    4.27
   2   2  -8   19.52    3.18
   2  -2  -8   25.05    3.36
   2   2  -8   23.61    1.38
   2  -2  -8   22.77    2.47
  -4  -2   8    9.52    2.56
  -4   2   8   10.44    2.69
   4  -2  -8    9.58    1.55
   4   2  -8    9.54    1.63
   6   2  -8   38.12    2.30
   6  -2  -8   37.26    2.39
   6   2  -8   33.70    2.27
   6   2  -8   36.72    2.70
  -6  -2   8   34.64    1.60
  -6  -2   8   35.33    3.88
  -6   2   8   38.42    4.05
   6  -2  -8   33.72    2.32
   8   2  -8   44.98    2.76
   8  -2  -8   42.09    2.52
   8   2  -8   38.58    2.43
   8  -2  -8   35.26    2.02
   8   2  -8   41.41    2.65
  -8   2   8   39.26    2.71
  10   2  -8 1379.51   34.19
  10  -2  -8 1383.78   34.57
  10   2  -8 1326.51   34.46
  10   2  -8 1353.30   35.17
 -10   2   8 1386.07   34.99
 -10  -2   8 1355.86   34.86
 -10   2   8 1366.57   34.85
  12  -2  -8   76.62    4.01
  12  -2  -8   85.74    4.25
  12   2  -8   77.78    4.07
  12   2  -8   81.21    4.67
 -12  -2   8   85.34    4.42
 -12   2   8   86.27    4.41
 -12   2   8   81.24    4.37
 -14   2   8   37.86    3.01
  14  -2  -8   37.64    2.66
  14  -2  -8   36.03    2.81
 -14   2   8   40.44    3.05
 -14  -2   8   38.37    3.03
  14  -2  -8   40.90    3.04
  14   2  -8   37.97    3.00
  16  -2  -8   30.41    2.42
  16  -2  -8   27.41    2.62
  16   2  -8   25.39    2.65
 -16   2   8   25.39    2.62
 -16  -2   8   28.59    2.82
  16  -2  -8   25.60    2.76
  18  -2  -8  187.53    8.16
 -18  -2   8  197.22    8.43
 -18   2   8  187.48    8.28
 -18  -2   8  194.73    8.44
  18  -2  -8  203.84    8.51
  18   2  -8  195.65    8.39
  20  -2  -8  713.34   22.76
 -20  -2   8  709.12   22.20
  20  -2  -8  926.46   25.22
  20   2  -8  934.07   25.84
 -20   2   8  712.53   22.76
 -20  -2   8  728.14   22.96
 -22  -2   8   69.37    4.92
 -22   2   8   72.05    5.30
 -22  -2   8   68.92    5.31
 -24   2   8   33.13    3.82
 -24  -2   8   32.90    3.81
 -24  -2   8   29.04    3.40
 -26  -2   8   11.52    2.49
 -26  -2   8   10.26    2.43
 -26   2   8   14.92    2.80
 -28  -2   8   35.02    4.42
 -28   2   8   34.01    4.11
 -28  -2   8   27.80    3.81
 -30   2   8  275.88   13.22
 -30  -2   8  301.54   13.82
 -30  -2   8  295.56   14.18
 -32  -2   8   12.23    3.31
 -21   3  -8   10.88    2.88
 -21  -3  -8   15.67    3.26
 -19   3  -8   12.31    2.76
 -19  -3  -8   15.83    3.07
 -17   3  -8   11.96    3.28
 -17  -3  -8   15.40    3.47
 -15   3  -8   17.81    2.21
 -15   3  -8   13.59    3.31
 -13   3  -8   67.49    4.18
  13   3   8   66.35   10.24
  13  -3   8   63.29   10.52
 -13   3  -8   76.73    6.05
 -13  -3  -8   78.64    6.18
 -13  -3  -8   67.65    7.01
 -11   3  -8   23.90    2.30
  11  -3   8   23.50    5.80
  11   3   8   21.35    6.07
 -11   3  -8   19.05    6.29
 -11  -3  -8   15.36    5.95
 -11  -3  -8   28.04    4.87
  -9   3  -8   25.00    2.14
  -9  -3  -8   22.13    5.73
  -9   3  -8   19.43    5.66
  -9  -3  -8   24.38    3.93
   9   3   8   16.29    5.00
   9  -3   8   19.42    5.56
  -7  -3  -8   89.87    6.41
   7   3   8   76.96    9.08
   7  -3   8   96.04   10.03
  -7   3  -8   65.60    8.80
  -7  -3  -8   71.08    8.66
  -7   3  -8   97.39    6.01
  -5  -3  -8   16.59    2.65
   5   3   8   15.14    4.02
   5  -3   8   15.08    4.08
  -5   3  -8    9.42    3.86
  -5  -3  -8   15.23    3.96
  -5   3  -8   16.96    2.56
  -3   3  -8  155.30    7.67
  -3   3  -8  165.46   11.21
  -3  -3  -8  154.95   10.36
  -3   3  -8  164.25    6.25
  -3  -3  -8  155.28    7.72
   3   3   8  170.75   11.66
   3  -3   8  159.30   11.77
  -1   3  -8   45.65    5.32
  -1   3  -8   49.98    2.83
  -1  -3  -8   48.88    5.08
   1  -3   8   33.92    5.47
   1   3   8   50.06    6.17
  -1  -3  -8   43.67    3.59
  -1   3   8   55.30    6.16
  -1  -3   8   62.89    6.77
   1  -3  -8   63.21    4.02
   1   3  -8   63.41    2.41
   1  -3  -8   71.07    5.29
   1   3  -8   57.98    5.29
   3   3  -8   42.84    3.45
   3   3  -8   45.00    2.16
  -3  -3   8   48.36    5.44
   3  -3  -8   40.25    2.93
  -3   3   8   37.79    5.04
   5   3  -8  131.26    4.86
   5  -3  -8  128.22    5.27
   5   3  -8  129.02    6.12
   5  -3  -8  135.32    4.95
   5   3  -8  126.41    4.85
  -5  -3   8  126.93    4.62
  -5   3   8  136.76    8.19
  -5  -3   8  134.24    8.44
   7   3  -8  214.37    8.13
   7  -3  -8  204.64    6.72
   7   3  -8  197.63    6.66
  -7  -3   8  193.72    6.43
   7  -3  -8  187.85    6.56
  -7   3   8  192.48    9.59
  -7  -3   8  215.24   10.19
  -9  -3   8   52.47    4.77
   9   3  -8   48.34    3.34
   9  -3  -8   48.69    3.73
   9  -3  -8   47.69    2.43
   9   3  -8   48.82    2.82
   9  -3  -8   47.70    2.79
  11  -3  -8   40.40    3.33
 -11   3   8   33.38    2.68
 -11  -3   8   43.65    2.99
 -11   3   8   36.18    3.10
  11  -3  -8   36.72    1.92
  11   3  -8   41.93    2.74
  11  -3  -8   45.75    2.83
 -13   3   8   16.30    2.19
 -13  -3   8   13.95    1.80
 -13   3   8   12.71    1.77
  13  -3  -8    9.83    1.57
  13   3  -8   10.85    1.64
 -13  -3   8   11.39    1.69
  13  -3  -8   13.66    2.02
 -15  -3   8    5.43    1.31
  15  -3  -8    6.00    1.59
  15  -3  -8    7.97    1.35
 -15  -3   8    6.95    1.51
 -15   3   8    3.76    1.20
  15  -3  -8    3.85    1.35
  15   3  -8    2.95    1.32
 -15   3   8    4.92    1.46
 -17  -3   8  175.18    6.85
  17  -3  -8  175.85    7.76
  17  -3  -8  177.01    7.49
 -17  -3   8  169.24    7.77
 -17   3   8  175.31    7.68
 -17  -3   8  179.89    7.84
  17  -3  -8  185.54    8.13
  17   3  -8  180.20    8.08
 -19  -3   8   57.81    3.41
  19  -3  -8   59.12    4.87
  19   3  -8   65.50    5.06
  19  -3  -8   61.42    4.29
 -19   3   8   52.23    4.12
 -19  -3   8   66.30    4.65
 -19  -3   8   56.54    7.65
 -19   3   8   60.86    8.29
 -21  -3   8   18.07    5.36
 -21   3   8   23.51    2.95
 -21  -3   8   23.07    2.99
 -21  -3   8   20.42    2.00
 -23   3   8   12.50    2.41
 -23  -3   8   18.55    2.75
 -23  -3   8   15.69    2.76
 -23  -3   8   14.94    1.66
 -25  -3   8   57.22    5.04
 -25   3   8   55.13    4.83
 -25  -3   8   55.44    5.12
 -27  -3   8  127.73    8.04
 -27   3   8  126.38    7.83
 -27  -3   8  105.36    7.69
 -29  -3   8   16.63    3.39
 -29   3   8   18.00    3.30
 -29  -3   8   18.53    3.27
 -31  -3   8    5.00    2.43
 -31   3   8    6.80    2.35
 -20   4  -8   23.88    3.98
 -20  -4  -8   23.23    4.02
 -18   4  -8   40.13    4.93
 -18  -4  -8   33.54    4.66
 -16   4  -8   21.49    3.32
 -16  -4  -8   26.79    3.81
 -16  -4  -8   27.37    4.98
 -14   4  -8   22.06    3.15
 -14  -4  -8   29.22    3.63
 -14  -4  -8   22.86    4.23
 -12   4  -8    1.18    1.83
 -12  -4  -8   -0.41    2.22
 -12  -4  -8    1.25    1.90
 -10   4  -8  107.04   12.40
 -10   4  -8  133.79    7.57
 -10  -4  -8  132.08    7.60
 -10  -4  -8  111.61   11.27
 -10  -4  -8  112.50    8.13
  10  -4   8  125.09   12.08
  -8  -4  -8    0.85    4.05
  -8   4  -8   -1.99    5.40
  -8   4  -8    2.39    1.27
   8   4   8    0.91    4.33
   8  -4   8    0.99    3.38
  -8  -4  -8    2.91    1.83
  -6  -4  -8   17.16    3.14
   6   4   8   24.05    4.85
   6  -4   8   22.90    4.94
  -6  -4  -8   29.73    5.09
  -6   4  -8   25.14    5.18
  -6   4  -8   25.61    2.61
  -4  -4  -8   29.80    4.39
  -4   4  -8   25.14    4.49
   4  -4   8   27.79    5.18
   4   4   8   25.61    4.92
  -4  -4  -8   25.59    3.18
  -4   4  -8   27.49    2.59
  -2   4  -8    0.19    0.76
  -2   4  -8    2.08    2.07
  -2  -4  -8   -0.41    1.41
  -2  -4  -8    0.67    1.01
   2  -4   8   -0.67    2.88
   2   4   8   -1.20    2.06
   0  -4  -8   63.96    4.45
   0   4   8   69.38    6.38
   0  -4   8   66.33    6.38
   0   4  -8   70.09    5.47
   2   4  -8  317.52    9.30
   2  -4  -8  317.31    9.37
   2  -4  -8  301.14   11.67
  -2  -4   8  315.39   14.39
  -2   4   8  301.89   13.69
   2  -4  -8  300.50   11.01
   2   4  -8  334.95   12.34
   4   4  -8   70.74    4.81
  -4   4   8   55.45    5.46
  -4  -4   8   53.52    5.53
   4  -4  -8   55.11    4.34
   4   4  -8   60.38    2.78
   4  -4  -8   57.56    2.77
   4  -4  -8   54.01    3.71
  -6   4   8   63.81    5.62
  -6  -4   8   61.62    5.66
   6  -4  -8   65.00    4.66
  -6  -4   8   69.22    3.69
   6  -4  -8   66.74    3.83
   6   4  -8   69.38    4.70
   6  -4  -8   70.15    5.12
   6  -4  -8   69.24    3.05
   6   4  -8   68.74    3.02
  -8   4   8    7.38    2.27
  -8  -4   8   12.42    2.65
   8  -4  -8    8.35    2.01
   8  -4  -8   12.45    1.53
   8  -4  -8   13.49    1.33
   8  -4  -8   11.76    2.04
  -8  -4   8   12.62    1.62
   8   4  -8   13.30    1.33
  10  -4  -8  167.29    8.21
 -10   4   8  154.23    8.37
 -10  -4   8  141.55    8.24
  10  -4  -8  157.26    5.74
  10   4  -8  159.31    5.77
 -12  -4   8   23.63    3.41
  12  -4  -8   23.05    2.11
  12   4  -8   21.56    2.04
 -12  -4   8   21.84    2.72
  12  -4  -8   22.13    2.97
  14  -4  -8   26.83    3.27
 -14   4   8   30.92    2.66
 -14  -4   8   31.14    2.69
 -14   4   8   23.33    4.72
  14  -4  -8   37.89    3.28
  14   4  -8   35.15    3.12
  14  -4  -8   25.80    2.34
 -14  -4   8   26.08    2.93
 -16   4   8   63.32    4.09
 -16  -4   8   58.98    4.00
  16  -4  -8   60.12    3.76
 -16  -4   8   55.11    7.35
 -16   4   8   61.80    7.71
  16  -4  -8   54.87    4.65
 -16  -4   8   55.01    4.13
  18  -4  -8    2.17    1.06
 -18  -4   8    0.57    1.38
 -18   4   8   -0.55    1.45
 -18  -4   8   -0.87    4.21
 -18   4   8    0.95    3.27
 -18  -4   8    1.88    1.21
 -20  -4   8   16.21    2.39
 -20   4   8   22.49    2.74
 -20  -4   8   21.10    2.47
 -20  -4   8   13.14    4.65
 -20   4   8   14.34    5.37
 -22   4   8  116.26    6.58
 -22  -4   8  102.27    6.35
 -22  -4   8   96.33    5.32
 -22  -4   8  101.36    6.87
 -24   4   8    9.85    2.32
 -24  -4   8   11.74    2.57
 -24  -4   8   17.37    3.20
 -26   4   8   24.45    3.47
 -26  -4   8   24.86    3.54
 -26  -4   8   26.86    4.03
 -28   4   8    5.41    2.45
 -28  -4   8    5.60    2.42
 -28  -4   8    7.41    2.67
 -30   4   8   13.61    3.04
 -30  -4   8   15.10    3.11
 -15   5  -8   47.04    4.59
 -13  -5  -8    4.15    2.45
 -13   5  -8   -0.66    2.32
 -11   5  -8   40.54    3.61
 -11  -5  -8   50.58    5.68
  -9   5  -8   56.48    4.01
  -9  -5  -8   57.69    5.80
  -7   5  -8   89.45    4.73
  -7  -5  -8   87.93    4.88
  -7   5  -8   95.54    8.92
  -5  -5  -8   87.71    6.52
  -5   5  -8   96.16    7.87
  -5  -5  -8  106.67    4.94
  -5   5  -8   94.20    4.58
  -3  -5  -8   14.56    2.69
  -3   5  -8   10.60    1.34
  -3  -5  -8   12.72    1.55
  -3   5  -8   12.82    2.67
  -1  -5  -8   30.59    3.46
  -1   5  -8   37.13    2.15
  -1  -5  -8   35.12    3.89
  -1   5  -8   36.61    2.19
   1  -5  -8   69.12    5.01
   1  -5  -8   79.79    2.83
   1   5  -8   74.97    2.65
   1  -5  -8   78.31    5.66
   1  -5  -8   77.70    6.15
   1   5  -8   75.54    2.80
   3  -5  -8  104.09    5.81
   3  -5  -8  104.70    6.53
   5  -5  -8   28.46    2.98
   5  -5  -8   29.92    3.60
  -7   5   8    2.63    0.94
  -7  -5   8    2.94    1.12
   7  -5  -8    0.75    1.91
   7  -5  -8    0.92    1.10
  -7   5   8    1.98    1.05
   7  -5  -8    4.02    1.92
  -9  -5   8   34.18    3.24
   9  -5  -8   37.03    4.29
  -9  -5   8   41.40    3.23
  -9   5   8   38.76    3.85
  -9  -5   8   39.01    3.49
  -9   5   8   32.67    3.69
 -11  -5   8   69.94    4.39
  11  -5  -8   74.05    6.08
 -11   5   8   68.20    6.06
 -11  -5   8   58.71    4.95
 -11   5   8   61.75    5.55
 -13   5   8  124.14    9.87
  13  -5  -8  148.39    5.72
 -13  -5   8  144.74    8.25
  13  -5  -8  142.44    8.44
 -13   5   8  131.25    8.21
 -15  -5   8   71.30    6.10
 -15  -5   8   74.96    5.54
  15  -5  -8   67.32    5.97
  15  -5  -8   72.46    3.83
 -17  -5   8    7.58    2.05
  17  -5  -8    4.48    2.40
 -17  -5   8   10.52    1.77
 -19  -5   8    8.37    1.95
 -19   5   8    9.34    1.86
 -19  -5   8    9.12    1.88
 -21  -5   8   87.17    5.69
 -21   5   8   75.02    5.13
 -23   5   8   52.95    4.49
 -23  -5   8   59.31    5.72
 -25   5   8   17.38    2.92
  -8  -6  -8  137.86    9.06
  -8  -6  -8  118.14    8.70
  -6  -6  -8   30.21    4.31
  -6  -6  -8   34.35    4.42
  -4  -6  -8  170.76   10.30
  -4  -6  -8  148.57    9.00
  -4  -6  -8  179.36    9.79
  -2  -6  -8  247.70   11.57
  -2  -6  -8  234.81   11.47
   0  -6  -8   -4.40    2.26
   0  -6  -8    0.55    1.96
   0  -6  -8    0.45    1.92
   2  -6  -8  199.07   10.12
   2  -6  -8  192.38    9.22
   2  -6  -8  197.64   10.98
   4  -6  -8    2.63    2.48
   4  -6  -8    6.58    1.73
   6  -6  -8   58.77    5.50
   6  -6  -8   51.69    4.16
   8  -6  -8  122.55    8.60
   8  -6  -8  112.13    6.10
  10  -6  -8    0.97    1.22
 -10  -6   8    3.79    1.67
  12  -6  -8   91.55    7.48
 -12  -6   8  108.84    6.10
  14  -6  -8   28.18    4.31
 -14  -6   8   25.22    3.01
  16  -6  -8  172.06   10.38
 -16  -6   8  182.20    8.71
  -1  -7  -8   20.85    3.50
   1  -7  -8  127.06    7.95
   3  -7  -8  141.15    8.18
 -20   0  -9   -1.45    2.75
 -18   0  -9   -3.08    2.64
  10   0   9   -1.31    4.64
 -10   0  -9    1.25    4.14
  10   0   9    2.04    1.67
   8   0   9    3.68    2.06
   6   0   9    0.82    1.55
   6   0   9    2.24    3.84
  -6   0  -9    1.01    2.91
   4   0   9    2.03    3.09
  -4   0  -9    1.78    3.06
   2   0   9   -0.90    3.09
  -2   0  -9   -3.04    2.51
   0   0  -9    1.89    2.24
   0   0   9    1.57    2.88
   2   0  -9    0.51    2.20
  -2   0   9   -1.32    2.34
  -4   0   9    0.54    1.63
   4   0  -9    0.83    1.65
   6   0  -9    0.25    0.32
  -6   0   9    0.44    1.33
  -8   0   9    0.49    0.41
   8   0  -9    0.16    0.57
  10   0  -9   -1.01    0.94
 -10   0   9    0.19    0.83
 -12   0   9    0.61    0.89
  12   0  -9    0.57    0.93
  14   0  -9    0.23    0.59
  14   0  -9   -0.42    0.72
 -14   0   9    0.23    0.65
  16   0  -9   -0.27    0.81
 -16   0   9    0.46    0.55
  16   0  -9   -0.47    1.00
 -16   0   9   -0.50    1.11
 -18   0   9    0.30    0.62
  18   0  -9    1.24    1.02
  18   0  -9   -1.88    1.58
 -18   0   9   -0.28    1.08
 -20   0   9    0.20    0.86
  20   0  -9    0.36    1.15
  20   0  -9   -1.21    1.74
 -20   0   9    1.29    1.36
 -22   0   9    1.31    1.15
 -22   0   9   -0.72    1.62
 -24   0   9    0.34    1.17
 -24   0   9   -0.80    1.59
 -26   0   9   -2.19    1.93
 -28   0   9   -2.39    2.15
 -30   0   9    0.52    2.34
 -32   0   9   -2.25    2.36
 -21   1  -9    1.25    1.90
 -21  -1  -9   -1.26    1.92
 -19   1  -9   -0.70    2.03
 -19  -1  -9   -2.12    2.05
 -17   1  -9   -1.75    2.57
 -17  -1  -9    1.18    2.36
  17   1   9    1.70    4.68
  17  -1   9    3.43    4.72
  15   1   9    6.37    4.62
  15  -1   9    4.81    4.88
  13   1   9  250.67   19.90
  13  -1   9  260.41   20.30
  11  -1   9    6.71    2.51
 -11  -1  -9    6.50    4.46
 -11   1  -9    7.99    4.40
  11   1   9   12.49    5.09
  11  -1   9   11.21    4.98
   9   1   9   -0.34    1.09
  -9  -1  -9   -1.17    3.88
  -9   1  -9    1.20    3.65
   9  -1   9    1.24    2.99
   9   1   9    1.22    3.17
   7  -1   9   19.60    5.07
   7   1   9    5.72    3.79
  -7  -1  -9   10.50    3.98
  -7   1  -9   14.00    4.42
   7   1   9   11.90    2.18
   5  -1   9    3.22    3.40
   5   1   9    1.06    3.22
  -5   1  -9    1.92    3.05
  -5  -1  -9    2.80    3.32
   3  -1   9 1151.81   41.36
   3   1   9 1184.54   41.46
  -3  -1  -9 1189.27   39.85
  -3   1  -9 1153.58   40.05
   1   1   9   59.83    7.19
  -1  -1  -9   64.33    6.94
  -1   1  -9   68.76    7.13
   1  -1   9   54.67    7.03
   1   1   9   67.57    4.67
  -1  -1   9   -0.75    2.82
  -1   1   9    1.46    2.68
   1   1  -9   -0.57    2.23
   1  -1  -9   -0.55    1.89
  -1   1   9    0.22    0.89
   3  -1  -9    0.44    1.46
  -3  -1   9    2.44    1.86
   3   1  -9    1.38    1.73
  -3   1   9    1.79    1.89
  -3   1   9    1.55    0.94
   5   1  -9   18.09    2.88
   5  -1  -9   17.81    1.51
  -5   1   9   22.85    2.01
  -5  -1   9   18.96    3.29
  -5   1   9   14.05    2.87
  -7   1   9  435.10   15.79
   7  -1  -9  406.79   11.60
   7  -1  -9  390.75   12.11
   7   1  -9  407.50   12.19
  -7   1   9  420.51   11.66
  -7  -1   9  405.49   15.57
   9  -1  -9    1.30    0.74
   9   1  -9    0.16    0.62
  -9   1   9    0.90    0.49
  -9   1   9    0.76    0.57
 -11   1   9    0.72    0.75
 -11   1   9    0.20    0.62
 -11  -1   9    0.20    0.57
  11   1  -9    0.97    0.54
  11   1  -9    0.19    0.62
  11  -1  -9    1.43    0.79
  11   1  -9    0.18    0.66
  13   1  -9    0.78    0.36
  13  -1  -9    0.40    0.89
  13   1  -9    0.20    0.94
 -13   1   9   -0.21    0.86
  15  -1  -9    3.95    1.24
  15  -1  -9    1.33    1.19
  15   1  -9    2.00    1.29
 -15   1   9    1.43    1.09
 -15  -1   9    5.04    1.37
  15  -1  -9    1.49    0.78
  17  -1  -9  964.56   26.79
 -17   1   9  946.66   26.69
 -17  -1   9  923.46   26.61
  17   1  -9  956.95   26.50
  17  -1  -9  965.18   26.52
  19  -1  -9   46.12    3.77
  19   1  -9   47.68    3.88
  19  -1  -9   60.93    4.39
 -19  -1   9   49.63    4.08
 -19   1   9   57.36    4.26
  21  -1  -9   -0.66    1.67
  21   1  -9   -1.31    1.59
 -21   1   9   -0.34    1.56
 -21  -1   9    0.73    0.77
  21  -1  -9    1.08    1.14
 -23   1   9   -0.38    1.77
 -23  -1   9   -0.38    1.68
 -23  -1   9    0.88    1.08
 -25   1   9    6.67    2.14
 -25  -1   9   10.94    2.68
 -25  -1   9   10.82    2.29
 -27   1   9  172.21    9.49
 -27  -1   9  186.16    9.80
 -27  -1   9  185.23    9.47
 -29   1   9    4.98    1.99
 -29  -1   9    7.03    2.16
 -29  -1   9    4.59    2.43
 -31   1   9    1.08    1.71
 -31  -1   9   -0.54    1.99
 -31  -1   9   -1.19    1.97
 -20   2  -9    8.85    3.43
 -20  -2  -9   11.43    3.66
 -18   2  -9  519.62   21.56
 -18  -2  -9  511.39   21.67
  16   2   9    1.61    4.67
  16  -2   9    4.92    4.75
 -16   2  -9    3.88    2.09
 -16  -2  -9    1.69    1.55
  14   2   9   -1.50    3.88
  14  -2   9    1.53    3.70
  12  -2   9    1.44    3.22
  12   2   9   -1.40    4.06
 -10  -2  -9   -8.47    5.43
 -10   2  -9   -6.34    6.04
  10   2   9   -1.30    4.63
  10  -2   9   -4.00    5.46
  -8   2  -9  867.99   36.46
  -8  -2  -9  914.39   36.45
   8  -2   9  877.31   36.59
   8   2   9  916.77   36.79
  -6  -2  -9   -0.49    1.49
  -6  -2  -9   -0.97    2.66
  -6   2  -9    2.05    3.11
   6  -2   9    2.17    2.81
   6   2   9    1.06    2.91
  -4  -2  -9    0.86    1.41
  -4  -2  -9   -1.66    3.03
  -4   2  -9    2.66    2.81
   4   2   9    2.58    1.06
   4   2   9   -0.98    2.55
   4  -2   9    5.04    3.33
   2   2   9    0.46    0.75
   2  -2   9   -0.91    2.76
   2   2   9    0.88    2.42
  -2   2  -9   -2.23    2.89
  -2  -2  -9    0.69    2.61
  -2  -2  -9   -0.36    1.10
   0   2   9   11.76    3.60
   0  -2   9    4.04    3.05
   0   2   9    7.31    1.34
   0   2  -9   12.87    3.37
   0  -2  -9    9.04    2.98
   0  -2  -9    6.98    2.16
   2  -2  -9 1266.33   36.19
   2   2  -9 1246.68   36.89
  -2   2   9 1300.57   31.66
   2  -2  -9 1215.44   33.00
  -2  -2   9 1223.29   39.83
  -2   2   9 1209.11   39.40
   2   2  -9 1204.82   29.80
   4  -2  -9    0.84    0.92
  -4  -2   9    0.59    1.62
  -4   2   9   -0.56    2.00
   4  -2  -9    0.18    0.68
   4   2  -9   -0.39    1.28
  -6  -2   9    0.49    1.43
  -6   2   9    0.47    1.50
   6  -2  -9    0.85    0.68
   6  -2  -9    0.47    0.58
   6   2  -9    0.63    0.56
   6   2  -9    0.78    0.82
   6  -2  -9    1.08    0.70
   8  -2  -9    3.88    0.88
   8   2  -9    2.34    0.78
  -8   2   9    1.67    1.53
  -8  -2   9    2.19    1.61
   8  -2  -9    1.69    0.86
   8   2  -9    1.61    0.81
   8   2  -9    2.60    0.89
 -10   2   9    0.37    0.77
  10  -2  -9    1.51    0.70
  10   2  -9   -0.17    0.54
  10   2  -9    0.19    0.64
  10   2  -9    0.46    0.56
 -12   2   9 1213.37   31.22
  12   2  -9 1189.29   30.02
  12  -2  -9 1206.42   30.88
  12   2  -9 1178.83   31.73
 -12   2   9 1195.09   31.31
 -12  -2   9 1174.10   31.31
  12   2  -9 1190.65   30.93
  12  -2  -9 1171.17   30.89
  14  -2  -9    6.39    1.29
  14   2  -9    7.04    1.59
 -14   2   9    7.42    1.55
  14  -2  -9    2.93    1.11
 -14   2   9    3.65    1.26
  14   2  -9    6.09    1.41
 -14  -2   9    7.38    1.39
 -16   2   9    3.05    1.21
 -16  -2   9    1.03    1.25
  16  -2  -9    3.82    1.33
  16   2  -9    4.54    1.47
  16  -2  -9    5.24    1.29
  16  -2  -9    2.47    0.96
  18  -2  -9   11.17    1.90
 -18   2   9    9.33    1.95
 -18  -2   9   10.63    1.98
  18  -2  -9    8.37    1.94
  18   2  -9    6.23    1.82
  20  -2  -9   42.93    3.93
  20   2  -9   39.18    3.83
 -20   2   9   43.75    3.86
 -20  -2   9   40.90    3.72
  20  -2  -9   52.13    4.05
 -22   2   9  848.88   25.84
 -22  -2   9  874.32   26.10
  22  -2  -9  871.98   26.03
 -22  -2   9  853.22   25.13
 -24   2   9   12.56    2.66
 -24  -2   9   18.41    3.11
 -24  -2   9   15.05    2.47
 -26   2   9    0.43    1.63
 -26  -2   9    0.44    1.85
 -26  -2   9    2.01    1.43
 -28   2   9   -0.95    1.68
 -28  -2   9    0.48    1.65
 -28  -2   9   -0.46    1.52
 -30   2   9   15.33    3.19
 -30  -2   9    7.82    2.76
 -30  -2   9   14.31    3.23
 -32  -2   9  346.60   16.39
 -34  -2   9    3.65    3.13
 -19   3  -9    0.54    1.39
 -19  -3  -9    0.55    1.61
 -17   3  -9   -0.54    2.30
 -17  -3  -9   -3.93    2.87
 -15   3  -9   11.99    2.07
 -15   3  -9   12.57    3.14
 -15  -3  -9   11.81    3.19
  15  -3   9    7.76    7.12
  13   3   9  288.17   20.52
  13  -3   9  259.90   20.02
 -13  -3  -9  260.77   14.79
 -13   3  -9  294.32   10.39
  11   3   9    2.55    3.87
  11  -3   9    1.32    4.01
 -11   3  -9    1.30    0.89
 -11  -3  -9    0.66    2.17
  -9   3  -9    3.60    3.81
  -9  -3  -9    2.21    3.35
  -9  -3  -9    1.70    1.73
   9  -3   9    4.94    3.92
   9   3   9    3.55    3.91
  -7   3  -9   10.61    4.96
  -7  -3  -9    9.61    4.04
  -7  -3  -9    8.85    2.39
   7   3   9    3.19    2.93
   7  -3   9   17.75    5.38
  -5   3  -9  104.71    6.27
   5  -3   9   86.73    9.34
   5   3   9  107.83   10.01
  -5   3  -9   96.01    9.71
  -5  -3  -9   87.21    8.75
  -5  -3  -9  100.41    6.82
  -3   3  -9  813.89   23.76
   3   3   9  775.09   30.48
   3  -3   9  753.64   30.91
  -3  -3  -9  709.34   23.57
  -3  -3  -9  807.35   28.53
  -3   3  -9  761.62   29.27
  -3   3  -9  800.51   21.12
  -1   3  -9    1.16    0.71
  -1  -3  -9    0.54    2.11
  -1   3  -9    0.63    2.22
   1  -3   9   -1.67    3.58
   1   3   9    0.79    2.91
  -1  -3  -9    0.31    1.31
   1   3  -9    0.12    0.49
  -1  -3   9   -1.49    2.97
  -1   3   9    0.71    2.52
   1  -3  -9   -0.43    1.76
   1   3  -9    0.49    1.69
   1  -3  -9    0.80    0.85
  -3  -3   9    1.33    2.12
  -3   3   9    0.64    2.11
   3   3  -9    0.38    1.32
   3  -3  -9    1.35    0.87
   3   3  -9    1.23    0.46
   3   3  -9    1.37    1.10
  -5  -3   9   17.01    3.84
  -5   3   9   26.28    3.92
   5   3  -9   22.75    1.75
   5  -3  -9   20.31    2.02
   5   3  -9   24.61    2.58
   5  -3  -9   26.97    2.04
   5   3  -9   24.75    1.99
   7  -3  -9 1001.04   26.17
   7   3  -9 1019.83   26.19
  -7   3   9 1002.58   31.24
   7   3  -9 1038.55   27.84
  -7  -3   9 1038.05   31.99
  -7  -3   9 1023.41   25.45
   7   3  -9 1021.76   26.48
   7  -3  -9 1004.27   26.27
   9   3  -9    0.89    0.87
  -9   3   9    0.44    1.46
  -9  -3   9   -0.46    1.67
   9   3  -9    0.16    0.71
   9  -3  -9   -0.16    0.78
   9   3  -9    0.20    1.00
   9  -3  -9    0.12    0.61
 -11   3   9    0.24    0.73
  11  -3  -9   -0.26    0.93
  11   3  -9    0.21    0.74
  11  -3  -9    0.62    0.48
  11  -3  -9    0.34    0.57
  11   3  -9    0.34    0.61
 -13   3   9    8.79    1.52
 -13  -3   9   10.44    1.63
  13  -3  -9    9.51    1.48
  13   3  -9    8.96    1.45
 -13   3   9    7.65    1.65
  13  -3  -9    7.49    0.73
  13  -3  -9    6.83    1.57
 -15   3   9  351.31   12.17
  15  -3  -9  336.58   11.92
  15  -3  -9  359.51   11.56
  15   3  -9  324.59   11.29
 -15   3   9  346.51   11.67
 -15  -3   9  332.67   11.61
  17  -3  -9  519.60   16.25
  17  -3  -9  516.03   16.57
  17  -3  -9  535.88   16.59
  17   3  -9  537.64   16.60
 -17   3   9  540.06   16.74
 -17  -3   9  541.92   16.89
  19  -3  -9    3.05    1.27
 -19   3   9    2.10    1.37
 -19  -3   9    1.23    1.41
 -21  -3   9   22.94    5.66
  21  -3  -9   11.48    2.90
  21   3  -9   14.81    3.18
 -21   3   9   13.25    2.38
 -21  -3   9   17.29    2.71
  21  -3  -9   18.23    2.63
 -23   3   9    1.10    1.34
 -23  -3   9   -1.88    1.61
 -23  -3   9   -0.38    1.19
 -25  -3   9   28.68    3.58
 -25   3   9   27.81    3.54
 -25  -3   9   23.54    3.44
 -27  -3   9  456.76   17.42
 -27   3   9  462.93   17.16
 -27  -3   9  452.32   17.14
 -29   3   9    0.95    2.23
 -29  -3   9   -1.47    2.33
 -29  -3   9    3.66    2.09
 -31   3   9    0.51    1.70
 -31  -3   9    0.53    1.81
 -31  -3   9    0.59    1.61
 -20   4  -9   39.12    4.94
 -18   4  -9   91.80    7.15
 -18  -4  -9   67.24    6.46
 -16  -4  -9   16.51    4.29
 -16   4  -9    7.70    2.73
 -16  -4  -9   10.82    3.00
 -14  -4  -9    0.78    2.36
 -14   4  -9    1.31    1.50
 -14  -4  -9    0.91    1.38
 -12  -4  -9   26.81    4.57
 -12   4  -9   42.42    4.94
 -12  -4  -9   34.34    4.57
  10   4   9  240.21   17.08
  10  -4   9  270.84   18.32
 -10  -4  -9  219.36   16.54
 -10  -4  -9  247.00   13.21
 -10   4  -9  280.78   11.67
 -10  -4  -9  285.63   11.91
  -8  -4  -9    3.61    3.51
  -8   4  -9   -1.05    5.90
   8  -4   9    3.23    4.07
   8   4   9    3.00    3.89
  -8   4  -9    2.68    1.23
  -8  -4  -9    2.64    1.99
  -6   4  -9   14.23    2.01
   6   4   9   17.12    4.68
   6  -4   9   14.73    4.51
  -6  -4  -9   10.28    2.58
  -6   4  -9    9.80    4.01
  -6  -4  -9    6.86    2.97
  -4   4  -9   -0.22    0.86
  -4  -4  -9   -0.41    1.20
  -4  -4  -9   -0.61    2.18
  -4   4  -9   -0.74    2.64
   4  -4   9    0.88    2.80
   4   4   9   -0.81    2.35
  -2  -4  -9   23.13    3.01
  -2   4  -9   26.49    2.42
   2   4   9   32.21    5.10
   2  -4   9   33.83    5.63
  -2  -4  -9   22.90    4.08
  -2   4  -9   29.25    4.59
   0  -4   9  197.42   12.09
   0   4  -9  177.80    9.70
   0   4   9  203.13   11.86
   0  -4  -9  187.67    8.58
   2  -4  -9  235.73    7.83
   2   4  -9  243.91    7.88
   2  -4  -9  226.53    9.77
  -2  -4   9  232.60   13.05
  -2   4   9  240.38   12.66
   2  -4  -9  223.59    9.25
   4  -4  -9   86.91    4.94
   4   4  -9   86.11    5.56
   4  -4  -9   90.25    5.54
   4  -4  -9   89.57    3.91
   4   4  -9   88.64    3.84
  -4   4   9   87.17    7.26
  -4  -4   9   95.57    7.74
   6   4  -9    8.29    1.77
  -6  -4   9    8.96    1.30
   6  -4  -9    8.67    1.96
  -6  -4   9    5.45    2.65
  -6   4   9    4.15    2.43
   6  -4  -9    8.53    1.52
   6   4  -9    8.42    1.21
   6  -4  -9    9.25    1.18
   8   4  -9   55.67    4.17
   8  -4  -9   62.25    4.74
  -8   4   9   55.75    5.48
  -8  -4   9   49.84    5.31
   8  -4  -9   49.58    3.16
   8  -4  -9   58.28    2.97
   8   4  -9   56.09    2.91
   8  -4  -9   60.56    4.54
  -8  -4   9   54.53    3.18
  10  -4  -9  492.30   16.54
 -10  -4   9  473.21   13.86
 -10  -4   9  461.37   17.71
 -10   4   9  485.21   17.83
  10  -4  -9  456.96   13.42
  10  -4  -9  489.42   13.52
  10   4  -9  464.12   13.45
  12  -4  -9    3.02    0.85
  12  -4  -9    5.51    1.12
  12   4  -9    5.02    1.15
 -12  -4   9    7.14    2.31
  12  -4  -9    1.06    1.58
  14  -4  -9    5.53    0.95
  14  -4  -9    4.75    1.33
  14   4  -9    6.69    1.52
  14  -4  -9    5.55    1.96
  16  -4  -9    0.44    0.75
 -16   4   9   -2.02    1.70
 -16  -4   9   -2.32    1.57
  16  -4  -9   -0.06    0.42
  16  -4  -9   -1.84    1.76
  16   4  -9   -0.62    1.93
  16  -4  -9   -2.45    2.00
  18  -4  -9   62.96    4.81
 -18  -4   9   52.61    7.24
 -18   4   9   42.63    7.02
  18  -4  -9   58.29    3.94
 -18  -4   9   57.16    4.17
 -18   4   9   55.89    4.11
  20  -4  -9  156.96    7.10
 -20  -4   9  140.99   12.63
 -20   4   9  141.66   12.77
 -20  -4   9  131.51    7.06
 -20   4   9  126.81    6.86
 -22   4   9  162.54    8.07
 -22  -4   9  159.83    8.19
 -24  -4   9   53.78    5.09
 -24   4   9   44.49    4.41
 -24  -4   9   43.79    4.50
 -26   4   9    9.53    2.50
 -26  -4   9    6.01    2.23
 -26  -4   9    9.37    2.52
 -28   4   9   22.10    3.67
 -28  -4   9   24.17    3.80
 -28  -4   9   23.39    3.80
 -30   4   9  145.57    8.91
 -30  -4   9  141.16    8.91
 -15   5  -9  193.19    9.58
 -13   5  -9   38.18    3.78
 -11  -5  -9    8.66    2.87
 -11   5  -9    9.19    2.06
  -9  -5  -9   -0.60    1.73
  -9   5  -9    1.42    1.16
  -9  -5  -9    0.90    1.28
  -7   5  -9  150.13    6.93
  -7  -5  -9  149.42    7.08
  -7  -5  -9  140.56    9.05
  -5   5  -9  456.37   14.62
  -5  -5  -9  492.29   15.10
  -5   5  -9  399.64   18.54
  -5  -5  -9  392.56   16.55
  -3   5  -9   82.23    4.40
  -3  -5  -9   87.65    4.60
  -3   5  -9   79.74    6.53
   3  -5   9   73.18    7.37
  -3  -5  -9   71.42    5.70
  -1  -5  -9   13.87    2.46
  -1   5  -9   15.57    1.59
  -1  -5  -9   15.50    2.63
   1   5   9   16.04    2.91
   1  -5   9   16.96    3.55
   1  -5  -9    3.45    1.52
  -1  -5   9    4.29    2.08
  -1   5   9    4.74    1.76
   1   5  -9    3.85    0.74
   1  -5  -9    2.71    1.74
   3  -5  -9   87.95    3.11
   3   5  -9   83.93    2.99
   3  -5  -9   74.77    5.63
   3  -5  -9   84.82    5.33
  -3   5   9   65.16    4.63
  -3  -5   9   73.83    5.58
  -5  -5   9  276.36   10.62
   5  -5  -9  284.92   10.62
   5  -5  -9  284.86    7.60
   5   5  -9  285.53    7.54
   5  -5  -9  310.16   12.16
   7  -5  -9   37.72    3.21
  -7  -5   9   42.26    3.97
  -7  -5   9   41.91    3.15
   7  -5  -9   46.28    4.39
  -7   5   9   41.18    3.95
   7  -5  -9   41.48    1.94
   7   5  -9   41.97    1.96
   7  -5  -9   41.84    4.50
   9  -5  -9   62.65    3.96
  -9   5   9   56.49    5.31
  -9  -5   9   58.43    5.00
   9  -5  -9   76.08    3.21
  -9  -5   9   60.88    3.93
   9  -5  -9   67.21    5.71
  -9   5   9   60.32    4.88
 -11  -5   9    2.91    1.87
 -11   5   9    4.91    1.96
  11  -5  -9    5.38    1.23
 -11  -5   9    2.55    1.13
  11  -5  -9    0.44    2.30
 -11   5   9    7.33    2.62
  13  -5  -9  187.29    9.87
 -13  -5   9  188.89    9.91
 -13   5   9  189.90   10.20
  13  -5  -9  173.53    6.57
 -13   5   9  182.60   11.41
 -13  -5   9  191.58    7.89
  15  -5  -9  347.04   11.01
  15  -5  -9  334.86   14.10
 -15   5   9  333.86   17.59
 -15  -5   9  336.44   14.77
  17  -5  -9   39.64    4.58
 -19  -5   9   15.01    2.32
 -19   5   9   16.21    2.37
 -21   5   9    1.56    1.73
 -23   5   9   47.64    4.30
 -23  -5   9   52.53    5.27
 -25   5   9  151.39    8.27
  -8  -6  -9  132.26    9.30
  -6  -6  -9    0.58    1.41
  -6  -6  -9   -3.37    2.52
  -4  -6  -9   20.73    3.67
  -4  -6  -9   14.70    3.03
  -4  -6  -9   14.96    3.05
  -2  -6  -9  203.44   10.64
  -2  -6  -9  218.36   10.92
  -2  -6  -9  228.15   11.98
   0  -6  -9  262.36   11.80
   0  -6  -9  268.43   13.16
   0  -6  -9  266.82   12.19
   2  -6  -9  167.17    8.82
   2  -6  -9  187.33   10.72
   4  -6  -9   -0.90    2.21
   4  -6  -9   -0.35    1.27
   6  -6  -9    7.72    2.63
   6  -6  -9    7.78    1.96
   6  -6  -9    5.83    2.33
   8  -6  -9  100.86    5.79
   8  -6  -9  118.76    8.32
  10  -6  -9  232.51   11.84
  10  -6  -9  199.87    8.42
 -10  -6   9  220.32    8.90
 -12  -6   9  178.21    8.01
  12  -6  -9  183.94   10.53
  14  -6  -9   -1.63    2.72
 -14  -6   9    5.15    1.71
  16  -6  -9   13.48    3.68
 -16  -6   9   15.40    2.46
  -1  -7  -9   36.74    4.57
   1  -7  -9    7.44    2.56
   3  -7  -9  133.24    8.05
 -20   0 -10    7.06    3.14
 -18   0 -10  306.21   15.14
 -10   0 -10   -7.86    6.46
  10   0  10    0.87    1.73
  10   0  10   -2.77    5.23
  -8   0 -10 4090.05  112.27
   8   0  10 4018.79   99.30
   6   0  10    1.22    3.34
  -6   0 -10    2.15    3.68
   6   0  10    3.08    1.89
  -4   0 -10    3.80    2.76
   4   0  10    5.56    4.08
  -2   0 -10    0.82    2.70
   2   0  10    3.98    3.28
   0   0  10   16.77    4.38
   0   0 -10   20.04    4.08
  -2   0  10   15.93    3.95
   2   0 -10   14.92    3.51
  -4   0  10    0.63    1.82
   4   0 -10   -0.47    1.62
   6   0 -10    3.94    0.61
  -6   0  10    6.81    2.25
  -8   0  10    6.32    0.75
  -8   0  10    3.20    1.73
   8   0 -10    4.10    1.04
 -10   0  10    1.42    0.56
 -10   0  10    0.21    0.82
  10   0 -10   -0.18    0.83
  12   0 -10 6195.61  147.14
 -12   0  10 6183.66  147.51
  14   0 -10    1.41    0.78
 -14   0  10    0.70    0.71
  14   0 -10    0.64    0.71
  16   0 -10   15.08    2.09
  16   0 -10   16.95    2.19
 -16   0  10   16.06    2.21
  18   0 -10    2.66    1.25
 -18   0  10    6.57    1.04
 -18   0  10    5.72    1.46
  18   0 -10    7.33    1.64
  20   0 -10    0.90    1.69
  20   0 -10    3.52    1.29
 -20   0  10    0.95    1.33
 -20   0  10    1.93    0.80
  22   0 -10  173.30    8.81
 -22   0  10  163.88    8.24
 -22   0  10  164.72    7.00
 -24   0  10   32.84    3.32
 -24   0  10   29.96    3.50
 -26   0  10   11.99    2.94
 -26   0  10    4.78    2.08
 -30   0  10   -1.54    2.36
 -32   0  10  459.60   18.41
 -19   1 -10    0.71    1.94
 -19  -1 -10    1.43    2.06
  17   1  10    1.78    4.89
  17  -1  10    1.80    5.20
  15   1  10    1.68    5.09
  15  -1  10   -1.69    4.64
  13   1  10  799.95   39.07
  13  -1  10  872.01   40.31
  11  -1  10   60.66    9.87
  11   1  10   55.72    9.69
   9   1  10    4.04    1.75
  -9  -1 -10    2.46    3.38
  -9   1 -10    1.26    3.65
   9  -1  10    5.27    4.01
   9   1  10    5.23    3.97
   7   1  10    5.54    1.77
  -7   1 -10    9.14    4.44
  -7  -1 -10    6.70    4.09
   7  -1  10    6.25    4.44
   7   1  10    7.45    4.41
  -5  -1 -10   10.93    3.76
  -5   1 -10    9.20    4.19
   5  -1  10   14.02    4.55
   5   1  10    9.25    4.24
  -3  -1 -10 1372.66   45.61
  -3   1 -10 1393.60   46.17
   3  -1  10 1391.67   48.17
   3   1  10 1379.79   47.94
  -1   1 -10  155.59   11.16
  -1  -1 -10  121.40    9.81
   1   1  10  138.76    6.75
   1  -1  10  130.97   11.42
   1   1  10  142.41   11.73
   1   1 -10   22.21    4.17
   1  -1 -10   15.28    3.69
  -1   1  10   23.84    3.40
  -1  -1  10   12.61    4.02
  -1   1  10   14.08    3.97
   3   1 -10   -0.52    2.03
   3  -1 -10   -0.50    1.90
  -3  -1  10   -0.71    1.95
  -3   1  10   -0.69    2.10
  -3   1  10    0.23    0.91
  -5   1  10   61.68    6.11
  -5  -1  10   56.31    5.83
   5  -1 -10   62.32    3.05
  -5   1  10   58.32    3.67
   5   1 -10   52.66    5.08
   5  -1 -10   57.20    5.04
   7  -1 -10 1356.51   34.29
   7   1 -10 1327.76   34.24
  -7   1  10 1378.08   39.28
  -7  -1  10 1358.57   39.62
   7  -1 -10 1341.49   33.33
  -7   1  10 1302.70   33.90
  -9   1  10   13.43    1.41
   9  -1 -10   11.67    1.60
   9   1 -10   11.90    1.57
  11  -1 -10   21.84    2.09
  11   1 -10   25.79    2.22
 -11   1  10   23.52    1.93
 -11  -1  10   25.41    2.35
 -11   1  10   21.36    2.16
  13   1 -10    0.55    0.38
  13   1 -10    1.37    0.81
 -13   1  10    2.02    0.80
 -13  -1  10    1.12    0.74
  13  -1 -10    0.62    0.86
  13   1 -10   -0.21    0.78
 -15   1  10   31.05    2.86
 -15  -1  10   29.69    2.84
  15  -1 -10   29.87    2.73
  15   1 -10   29.99    2.79
  15  -1 -10   37.05    1.99
  17  -1 -10 1387.98   33.84
  17  -1 -10 1383.58   36.92
  17  -1 -10 1422.54   36.77
 -17   1  10 1373.71   36.94
 -17  -1  10 1355.74   36.98
  17   1 -10 1393.45   36.74
 -19   1  10   35.23    3.33
 -19  -1  10   27.31    3.02
  19  -1 -10   30.68    3.12
  19   1 -10   29.57    3.03
  19  -1 -10   24.24    2.86
  21  -1 -10    3.49    1.67
  21   1 -10    3.49    1.40
 -21  -1  10    7.06    1.46
  21  -1 -10    8.43    1.93
 -21   1  10    2.00    1.37
 -21  -1  10    1.68    1.38
 -23  -1  10    1.61    1.23
  23  -1 -10    1.62    1.17
 -23   1  10   -1.11    1.80
 -23  -1  10    0.38    1.61
 -25   1  10    0.41    1.88
 -25  -1  10    4.56    2.05
 -25  -1  10    7.01    1.83
 -27   1  10  155.42    8.85
 -27  -1  10  138.19    8.44
 -27  -1  10  167.19    8.45
 -29  -1  10    0.92    1.79
 -29   1  10   -0.98    2.33
 -29  -1  10   -0.50    2.08
 -31  -1  10    1.67    1.77
 -31   1  10   -0.53    1.88
 -31  -1  10   -1.07    2.30
 -20   2 -10   -1.25    3.85
 -20  -2 -10    0.64    3.97
 -18   2 -10  127.44    9.87
 -18  -2 -10  134.94    9.99
  16   2  10  209.35   19.23
  16  -2  10  181.97   18.36
  14   2  10   11.09    5.63
  14  -2  10   14.50    5.91
  12   2  10    3.00    4.12
  12  -2  10   -1.53    4.42
 -10  -2 -10   30.55    7.42
  10   2  10   41.49    8.15
  10  -2  10   31.04    7.58
   8  -2  10  131.53   13.19
   8   2  10  148.29   13.73
  -8   2 -10  153.64   14.01
  -8  -2 -10  166.73   14.39
   6   2  10  515.75   16.92
  -6   2 -10  492.86   25.26
  -6  -2 -10  521.18   25.13
   6   2  10  557.20   26.87
   6  -2  10  530.54   26.49
   4   2  10   41.03    7.19
   4  -2  10   38.67    6.85
  -4  -2 -10   36.99    6.21
  -4   2 -10   45.09    6.89
   4   2  10   36.87    3.36
  -2  -2 -10   -0.75    2.27
  -2   2 -10    1.60    2.32
   2  -2  10    1.00    2.60
   2   2  10    2.94    3.11
   2   2  10    1.98    0.97
  -2  -2 -10    3.33    1.48
   0   2 -10  106.07    8.76
   0  -2 -10  119.70    9.04
   0  -2 -10  116.75    6.82
   0   2  10  131.75    5.83
   0   2  10  131.02   10.95
   0  -2  10   99.19    9.82
   2  -2 -10  214.47   11.29
   2   2 -10  232.15   12.13
   2  -2 -10  234.24    9.84
  -2   2  10  248.51    8.39
   2   2 -10  230.62    6.59
  -2   2  10  234.04   13.95
  -2  -2  10  221.32   13.88
   4  -2 -10  719.09   23.44
   4  -2 -10  698.40   21.01
  -4   2  10  742.92   19.44
   4   2 -10  705.95   23.90
  -4   2  10  722.83   26.77
  -4  -2  10  701.36   26.59
   6  -2 -10   60.84    3.54
  -6  -2  10   54.20    5.81
  -6   2  10   59.36    6.01
   6  -2 -10   57.76    3.46
   6   2 -10   57.57    3.48
   8  -2 -10    1.20    0.70
  -8   2  10    1.47    1.74
  -8  -2  10   -0.51    1.54
   8   2 -10    0.69    0.65
   8   2 -10    1.33    0.87
   8  -2 -10    0.57    0.79
  -8  -2  10    0.82    0.31
  10  -2 -10   24.74    2.14
  10   2 -10   22.71    2.07
 -10   2  10   27.10    2.30
  10   2 -10   26.35    2.18
  10   2 -10   24.15    2.22
 -12   2  10  175.21    6.82
  12   2 -10  177.39    6.26
  12  -2 -10  169.12    6.74
  12   2 -10  168.57    6.72
  12   2 -10  168.22    7.12
 -12  -2  10  161.46    6.96
 -12   2  10  166.91    6.98
  14  -2 -10  411.70   12.75
 -14  -2  10  428.10   13.75
 -14   2  10  410.40   13.56
 -14   2  10  421.13   13.32
  14   2 -10  434.79   14.23
  14  -2 -10  412.09   13.25
  14   2 -10  445.06   13.51
 -16  -2  10   33.77    3.07
  16  -2 -10   39.94    3.17
  16  -2 -10   37.69    2.71
 -16   2  10   39.16    3.27
 -16   2  10   40.18    3.17
  16   2 -10   34.68    3.37
  16   2 -10   33.08    2.92
  18  -2 -10   15.84    2.17
  18  -2 -10   14.29    2.33
  18   2 -10   18.91    2.52
  18  -2 -10   13.34    1.70
 -18   2  10   12.08    2.17
 -18  -2  10   17.23    2.43
 -20   2  10   42.49    3.81
 -20  -2  10   37.99    3.61
  20  -2 -10   39.99    3.76
  20   2 -10   32.75    3.44
  20  -2 -10   34.54    3.43
 -22   2  10   64.19    5.00
 -22  -2  10   62.02    4.96
  22  -2 -10   76.40    5.27
 -24   2  10  169.11    8.88
 -24  -2  10  190.96    9.32
  24  -2 -10  182.11    9.18
 -24  -2  10  171.92    8.33
 -26  -2  10   15.73    2.74
 -26   2  10   14.32    2.80
 -26  -2  10   13.74    2.80
 -28  -2  10    0.43    1.57
 -28   2  10   -0.46    1.69
 -28  -2  10   -0.47    1.72
 -30  -2  10   31.22    4.11
 -30   2  10   24.49    3.75
 -30  -2  10   26.96    3.95
 -32   2  10   53.06    5.67
 -32  -2  10   57.69    6.04
 -32  -2  10   50.40    5.52
 -34  -2  10   67.90    7.20
 -19   3 -10   11.35    2.95
 -19  -3 -10    7.58    2.57
 -17   3 -10   -0.61    2.31
 -17  -3 -10   -0.63    2.64
 -15   3 -10   58.81    6.12
 -15  -3 -10   60.49    6.11
  15   3  10   42.70    9.26
  15  -3  10   69.81   11.31
 -13   3 -10    8.88    1.72
  13   3  10   13.17    5.69
  13  -3  10    7.55    4.99
 -11  -3 -10  526.74   21.97
  11   3  10  492.04   27.49
  11  -3  10  545.41   28.92
  -9  -3 -10   29.85    7.01
  -9   3 -10   21.21    6.19
   9   3  10   33.69    7.25
   9  -3  10   25.51    6.42
  -9  -3 -10   29.89    5.12
   7  -3  10   -1.19    3.27
   7   3  10    1.14    2.77
  -7  -3 -10   -1.01    3.07
  -7   3 -10   -2.21    3.80
  -7  -3 -10    0.55    1.52
  -5  -3 -10  252.39   11.95
  -5   3 -10  240.50   16.03
  -5  -3 -10  279.55   16.41
   5  -3  10  252.28   16.75
   5   3  10  233.06   15.98
  -3  -3 -10   23.88    3.42
  -3   3 -10   27.00    2.27
   3  -3  10   35.45    6.52
   3   3  10   18.48    5.38
  -3   3 -10   21.76    2.92
  -3  -3 -10   27.29    5.00
  -3   3 -10   26.28    5.40
  -1  -3 -10 1057.06   31.62
  -1  -3 -10 1155.15   35.83
  -1   3 -10 1109.84   36.83
   1   3  10 1098.02   39.16
   1  -3  10 1096.54   39.78
  -1   3 -10 1133.88   28.46
   1  -3 -10   63.15    5.63
   1   3 -10   65.53    6.24
   1   3 -10   50.33    2.69
   1  -3 -10   48.99    4.02
  -1  -3  10   46.18    6.72
  -1   3  10   41.95    6.17
   3  -3 -10    1.04    0.95
   3   3 -10    0.59    1.04
   3   3 -10    1.78    1.63
  -3   3  10    0.73    2.12
  -3  -3  10    0.76    2.09
  -5  -3  10  116.39    9.09
   5   3 -10  129.91    4.87
   5  -3 -10  121.75    5.76
  -5   3  10  128.69    9.35
   5  -3 -10  122.34    5.28
   5   3 -10  126.40    5.32
   5   3 -10  132.82    6.50
   7   3 -10    0.16    0.79
   7   3 -10    1.00    0.86
  -7  -3  10    1.17    0.52
   7  -3 -10    0.54    0.70
  -7  -3  10    2.97    2.31
  -7   3  10    2.23    2.10
   7  -3 -10   -0.16    0.87
  -9   3  10 1041.86   32.02
  -9  -3  10 1019.94   32.40
   9   3 -10 1055.32   28.08
   9   3 -10 1063.81   27.50
   9  -3 -10  979.70   26.30
  -9  -3  10 1017.35   25.65
   9  -3 -10 1050.23   26.86
   9   3 -10 1036.04   26.85
  11  -3 -10   45.19    3.59
  11   3 -10   48.55    3.41
  11  -3 -10   50.41    3.10
  11   3 -10   49.44    3.11
 -11  -3  10   42.22    4.90
  11   3 -10   50.59    3.59
  11  -3 -10   44.54    2.44
 -13   3  10    2.55    1.17
  13  -3 -10    3.70    1.24
 -13  -3  10    3.76    1.18
  13  -3 -10    3.78    1.02
  13   3 -10    4.79    1.14
  15  -3 -10  345.38   11.44
  15   3 -10  338.98   11.40
 -15  -3  10  328.31   11.70
 -15   3  10  342.68   11.76
 -15   3  10  342.93   12.06
  15  -3 -10  335.16   11.89
  17  -3 -10   35.82    3.02
  17   3 -10   26.91    2.96
 -17  -3  10   34.26    3.22
 -17   3  10   37.53    3.32
  17  -3 -10   32.94    3.14
  17  -3 -10   34.61    3.22
  19  -3 -10  657.75   19.68
 -19   3  10  664.57   20.35
 -19  -3  10  640.75   20.23
  19  -3 -10  660.63   19.97
  19   3 -10  656.48   20.11
  19  -3 -10  679.13   20.29
 -21  -3  10   33.51    3.58
 -21   3  10   33.99    3.56
  21  -3 -10   31.66    3.99
  21   3 -10   35.14    4.33
  21  -3 -10   37.67    3.55
 -23   3  10    6.99    1.92
 -23  -3  10    6.40    1.93
  23  -3 -10   10.85    2.13
 -25  -3  10   69.94    5.41
 -25  -3  10   67.42    5.43
 -27  -3  10    6.26    2.09
 -27   3  10    3.50    2.23
 -27  -3  10    2.69    2.29
 -29  -3  10  358.69   15.30
 -29   3  10  367.32   15.15
 -29  -3  10  349.56   14.96
 -31  -3  10   22.20    3.75
 -31   3  10   11.76    3.02
 -31  -3  10   15.21    3.17
 -18   4 -10   23.18    4.15
 -18  -4 -10   30.39    4.64
 -16   4 -10  468.67   17.94
 -16  -4 -10  454.56   17.96
 -14  -4 -10   30.39    5.45
 -14   4 -10   31.35    4.19
 -14  -4 -10   22.05    3.81
 -12   4 -10    2.88    1.81
 -12  -4 -10    0.50    1.94
 -12  -4 -10    1.51    2.08
  12  -4  10   -1.38    4.01
  10   4  10  411.53   23.34
  10  -4  10  416.35   23.84
 -10  -4 -10  362.49   17.34
  -8  -4 -10  177.40   13.55
  -8   4 -10  163.91   14.49
  -8   4 -10  184.97    5.43
  -8  -4 -10  181.11   10.81
   8   4  10  174.33   14.29
   8  -4  10  207.91   15.86
  -8   4 -10  179.93    7.92
   6   4  10  399.33   21.35
   6  -4  10  387.81   21.74
  -6   4 -10  410.36   13.19
  -6  -4 -10  362.28   15.88
  -6   4 -10  397.06   20.94
  -6  -4 -10  421.50   20.09
  -4   4 -10   14.83    1.96
  -4  -4 -10   12.24    2.98
   4   4  10   15.25    4.20
   4  -4  10   11.59    4.16
  -4  -4 -10   13.39    3.69
  -4   4 -10   12.01    4.10
  -2   4 -10   13.79    1.78
   2  -4  10    9.31    3.81
   2   4  10   13.37    4.21
  -2  -4 -10    7.08    2.60
  -2   4 -10    9.05    3.09
  -2  -4 -10   11.92    2.37
   0   4 -10  188.32   10.80
   0  -4  10  197.94   13.20
   0   4  10  189.82   12.60
   0  -4 -10  202.27    9.37
   2  -4 -10   20.15    2.62
  -2  -4  10   14.71    4.12
   2  -4 -10   14.61    2.39
  -2   4  10   19.27    4.15
   4  -4 -10 1135.36   31.80
  -4  -4  10 1192.60   38.25
  -4   4  10 1143.97   37.60
   4   4 -10 1208.24   30.10
   4  -4 -10 1198.20   30.12
   4  -4 -10 1140.54   32.74
   6  -4 -10   49.71    4.27
   6   4 -10   65.01    4.65
   6  -4 -10   50.01    3.59
  -6   4  10   42.66    6.16
  -6  -4  10   47.01    6.09
   6  -4 -10   54.35    2.98
   6   4 -10   52.94    2.95
  -8  -4  10    1.75    2.00
   8  -4 -10    1.82    1.30
   8   4 -10    3.03    1.21
   8  -4 -10    2.20    0.80
   8   4 -10    0.88    0.90
   8  -4 -10    1.18    0.78
  -8  -4  10    3.25    0.88
   8  -4 -10    0.64    1.88
  -8   4  10    2.24    1.92
 -10   4  10  773.30   26.24
  10  -4 -10  761.28   23.78
  10   4 -10  779.63   22.86
 -10  -4  10  760.14   26.31
  10   4 -10  776.86   20.76
  10  -4 -10  811.96   20.88
  10  -4 -10  732.56   20.73
 -10  -4  10  791.66   20.83
 -12  -4  10  124.19    8.42
 -12   4  10  126.85    8.34
  12  -4 -10  127.16    5.38
  12   4 -10  132.76    5.47
  12  -4 -10  123.47    4.83
  12  -4 -10  111.76    6.73
 -14  -4  10  623.41   21.83
  14  -4 -10  603.51   19.23
  14  -4 -10  546.42   15.06
  14  -4 -10  599.12   16.96
  14   4 -10  604.33   17.01
  16  -4 -10   25.41    2.53
  16  -4 -10   23.83    3.11
  16  -4 -10   28.42    2.77
  16   4 -10   30.43    2.86
 -16  -4  10   30.63    2.99
  18  -4 -10   12.21    2.36
  18   4 -10    9.08    2.36
  18  -4 -10   10.87    1.76
  18  -4 -10    4.97    1.85
 -18   4  10    9.47    2.05
 -18  -4  10    9.39    1.97
  20  -4 -10  253.55   10.68
 -20  -4  10  238.54   10.16
 -20   4  10  253.42   10.35
  20  -4 -10  246.00    9.79
 -20  -4  10  268.64   17.00
 -20   4  10  242.47   16.99
  22  -4 -10    4.47    1.60
 -22   4  10   -0.69    2.45
 -22  -4  10   -1.07    2.47
 -24   4  10  624.18   20.48
 -24  -4  10  618.49   20.60
 -26   4  10   18.16    3.19
 -26  -4  10   17.86    3.22
 -26  -4  10   17.28    3.20
 -28  -4  10    3.15    2.16
 -30   4  10  173.48    9.84
 -30  -4  10  169.19    9.89
 -13   5 -10   52.33    4.81
 -11  -5 -10  143.11   10.66
 -11   5 -10  166.87    8.21
  -9  -5 -10    8.41    2.91
  -9   5 -10    5.10    1.68
  -7  -5 -10   13.79    3.13
  -7   5 -10   11.49    2.23
  -7  -5 -10   11.07    2.28
  -5   5 -10  421.09   13.93
  -5  -5 -10  425.98   14.10
   5  -5  10  397.59   20.15
  -3  -5 -10   63.59    5.56
  -3   5 -10   66.20    6.39
   3   5  10   69.49    7.05
   3  -5  10   68.42    7.44
  -1  -5 -10  215.72   10.13
  -1  -5 -10  197.61    9.75
   1   5  10  176.06   10.81
   1  -5  10  207.37   12.65
   1  -5 -10   -0.40    1.50
  -1   5  10   -0.46    1.77
  -1  -5  10   -0.56    2.36
   1   5 -10   -0.77    0.88
   1  -5 -10   -0.37    1.31
   3  -5 -10    5.84    2.12
  -3  -5  10    4.60    2.31
  -3   5  10    4.48    2.03
   3  -5 -10    5.97    1.75
   3   5 -10    5.51    0.88
   5   5 -10  380.87   10.35
  -5  -5  10  381.11   15.09
  -5   5  10  371.16   14.51
   5  -5 -10  381.33   14.47
   5  -5 -10  361.08   13.09
   7  -5 -10   75.37    5.94
   7   5 -10   64.76    2.91
  -7  -5  10   60.28    5.60
   7  -5 -10   70.03    5.38
   7  -5 -10   79.32    4.69
  -7   5  10   65.90    5.75
  -9  -5  10  383.88   11.97
   9   5 -10  369.77   10.49
  -9  -5  10  349.65   14.93
  -9   5  10  364.36   15.37
   9  -5 -10  399.42   15.40
   9  -5 -10  351.58   12.03
 -11  -5  10   21.05    3.64
  11  -5 -10   20.78    3.44
  11  -5 -10   15.58    2.08
  11   5 -10   19.90    1.88
 -11   5  10   19.27    3.44
 -11  -5  10   22.78    2.40
 -13   5  10   25.23    4.00
 -13  -5  10   24.27    3.99
  13  -5 -10   22.15    2.13
 -13  -5  10   20.83    2.40
  13  -5 -10   20.80    3.57
 -13   5  10   16.92    3.66
  15  -5 -10  438.05   16.68
  15  -5 -10  447.90   13.58
 -15   5  10  397.33   19.41
 -15  -5  10  396.23   17.38
 -15   5  10  458.38   18.05
  17  -5 -10   29.42    2.69
  17  -5 -10   29.08    4.07
 -17  -5  10   25.53    4.21
  19  -5 -10  224.86   10.95
 -21   5  10    0.95    1.69
 -23   5  10    2.43    1.71
 -25   5  10  172.88    8.89
  -6  -6 -10   10.14    2.69
  -4  -6 -10    5.97    2.44
  -4  -6 -10    5.92    2.22
  -4  -6 -10    3.53    2.02
  -2  -6 -10   14.72    2.95
  -2  -6 -10   19.74    3.67
  -2  -6 -10   25.46    3.68
   0  -6 -10  404.27   16.90
   0  -6 -10  354.27   14.79
   0  -6 -10  388.51   15.53
   2  -6 -10    1.22    1.82
   2  -6 -10    3.70    1.99
   2  -6 -10    0.57    2.01
   4  -6 -10   -0.37    1.26
   4  -6 -10   -0.91    1.73
   6  -6 -10    0.33    1.65
   6  -6 -10    1.37    1.56
   6  -6 -10    4.48    2.35
   8  -6 -10   22.63    3.91
   8  -6 -10   18.76    2.64
 -10  -6  10  265.28   10.02
  10  -6 -10  275.90   13.41
  12  -6 -10   -4.33    3.36
 -12  -6  10    1.88    1.30
  14  -6 -10   18.90    3.73
 -14  -6  10   19.20    2.53
  18  -6 -10    4.32    3.01
  -1  -7 -10   50.52    5.26
   1  -7 -10    6.77    2.26
 -20   0 -11   -3.15    3.22
   8   0  11   -0.46    1.53
   8   0  11    6.92    4.74
  -8   0 -11    1.25    3.44
   6   0  11    0.93    1.70
   6   0  11    1.31    5.10
   4   0  11    1.21    3.67
  -4   0 -11   -1.00    3.18
   2   0  11   -1.09    2.82
  -2   0 -11   -0.87    3.20
   0   0 -11    0.75    2.17
   0   0  11   -0.98    3.24
  -2   0  11   -0.86    2.62
   2   0 -11    2.53    2.01
   4   0 -11   -0.53    1.95
  -4   0  11   -1.45    2.39
  -6   0  11    1.21    2.42
   6   0 -11    2.74    1.67
   6   0 -11    0.07    0.39
   8   0 -11   -0.39    0.72
  -8   0  11   -0.53    1.83
 -10   0  11    0.26    0.40
  10   0 -11    0.20    0.69
 -12   0  11   -0.23    0.93
  12   0 -11    0.20    0.89
 -14   0  11    0.49    0.59
  14   0 -11    0.22    0.65
  16   0 -11    0.27    0.60
  16   0 -11   -0.97    1.22
 -16   0  11   -0.27    0.88
  18   0 -11    0.30    0.88
 -20   0  11    1.24    0.78
  20   0 -11    0.35    0.95
  20   0 -11   -1.49    1.89
 -20   0  11   -1.28    1.47
 -22   0  11   -1.41    1.45
 -22   0  11   -0.20    0.92
  22   0 -11    2.39    1.41
 -24   0  11    1.01    1.18
  24   0 -11    0.89    1.15
 -26   0  11    3.32    2.21
 -26   0  11   -2.13    2.20
 -30   0  11   -2.02    2.36
  19   1  11    1.99    6.30
  19  -1  11   -3.99    7.54
 -19   1 -11    2.12    2.42
 -19  -1 -11    0.71    1.96
  17   1  11   -1.86    5.12
  17  -1  11    3.75    5.43
  15   1  11    1.76    3.95
  15  -1  11   12.44    5.64
  13   1  11   -1.69    5.79
  13  -1  11   -1.70    5.40
  11   1  11  512.26   29.33
  11  -1  11  504.07   29.29
   9  -1  11    7.03    4.47
   9   1  11   12.54    5.27
  -7   1 -11    2.41    3.97
  -7  -1 -11    1.17    3.57
   7  -1  11   -1.35    3.90
   7   1  11    5.35    3.88
  -5   1 -11   -1.08    3.12
  -5  -1 -11   -1.05    3.59
   5   1  11    1.25    3.24
   5  -1  11    1.26    3.28
   3  -1  11   97.08   10.65
   3   1  11   77.74    9.67
   3   1  11   75.90    5.32
  -3   1 -11   83.07    9.43
  -3  -1 -11   94.80    9.49
   1   1  11  794.69   32.57
   1  -1  11  791.90   32.72
   1   1  11  790.69   23.40
  -1  -1 -11  773.77   29.60
  -1   1 -11  762.95   29.87
  -1  -1  11   22.43    5.37
  -1   1  11   13.85    4.26
  -1   1  11   21.02    2.64
   1   1 -11   22.95    4.53
   1  -1 -11   23.41    4.61
  -3  -1  11   18.65    4.22
  -3   1  11   17.48    4.32
   3   1 -11   15.10    3.43
   3  -1 -11   15.74    3.44
  -3   1  11   15.56    2.71
   5  -1 -11    1.90    1.74
   5   1 -11    2.46    1.96
  -5  -1  11    3.43    2.67
  -5   1  11   -0.67    1.95
  -7   1  11  124.21    5.86
  -7  -1  11  110.43    8.19
  -7   1  11  118.55    8.31
   7  -1 -11  107.29    4.47
  -9   1  11 1066.86   32.30
  -9  -1  11 1085.05   32.64
  -9  -1  11 1018.35   24.29
   9   1 -11 1033.09   27.27
   9  -1 -11 1040.91   27.29
  11  -1 -11   49.53    3.26
  11   1 -11   47.70    3.19
 -11   1  11   44.74    2.68
 -13   1  11   12.82    1.52
 -13   1  11    7.43    1.46
 -13  -1  11   11.54    1.72
  13   1 -11   11.54    1.70
  13  -1 -11   10.24    1.59
  13   1 -11    9.00    1.54
 -15   1  11   -0.26    0.74
 -15  -1  11    0.51    0.88
  15   1 -11    0.53    0.39
  15  -1 -11    0.23    1.12
  15   1 -11   -0.46    1.02
  17  -1 -11   74.92    4.60
  17  -1 -11   63.62    2.83
 -17   1  11   60.69    4.29
 -17  -1  11   72.16    4.69
  17  -1 -11   63.62    4.26
  17   1 -11   71.60    4.47
  19  -1 -11  544.96   16.95
  19   1 -11  545.35   16.92
  19  -1 -11  538.62   17.33
 -19   1  11  509.57   17.09
 -19  -1  11  511.36   17.11
 -21   1  11   28.87    3.22
 -21  -1  11   28.08    3.24
  21  -1 -11   30.13    3.23
  21   1 -11   35.17    3.41
  21  -1 -11   33.35    3.49
  23  -1 -11    1.99    1.36
 -23  -1  11    1.24    1.01
 -23   1  11   -0.37    1.62
  25  -1 -11    0.44    1.29
 -25  -1  11   -0.41    1.90
 -25  -1  11    0.89    1.25
 -27   1  11   57.18    5.18
 -27  -1  11   52.92    5.07
 -27  -1  11   62.18    4.84
 -29   1  11  260.52   12.40
 -29  -1  11  262.24   12.44
 -29  -1  11  280.96   12.08
 -31   1  11    5.69    2.47
 -31  -1  11   15.65    3.25
 -31  -1  11   13.63    3.11
 -18   2 -11   54.74    6.54
 -18  -2 -11   44.57    6.24
  16   2  11  882.92   42.04
  16  -2  11  765.95   40.12
  14   2  11    1.67    4.32
  14  -2  11   -1.70    4.66
  12   2  11   12.75    5.66
  12  -2  11    4.86    5.15
  10   2  11    7.32    4.24
  10  -2  11    1.49    3.87
   8  -2  11  139.18   13.74
   8   2  11  144.49   13.72
  -8   2 -11  158.02   14.68
  -8  -2 -11  147.26   13.55
   6   2  11 1542.70   40.66
   6  -2  11 1418.72   53.16
   6   2  11 1516.85   53.66
  -6  -2 -11 1444.23   50.77
  -6   2 -11 1484.32   52.21
  -4  -2 -11   11.14    4.18
  -4   2 -11   10.90    4.07
   4   2  11   18.07    2.45
   4   2  11   15.29    5.29
   4  -2  11   10.81    4.41
  -2   2 -11   11.17    4.18
  -2  -2 -11    8.83    3.69
   2   2  11   17.50    2.28
   2  -2  11   15.40    5.15
   2   2  11    9.68    3.83
   0   2 -11    0.73    2.13
   0  -2 -11    2.73    2.25
   0   2  11   -0.97    3.46
   0  -2  11   -1.99    3.88
   0   2  11    0.48    0.85
  -2   2  11  234.20   14.76
  -2  -2  11  218.18   14.76
  -2   2  11  249.47    8.88
   2   2 -11  252.18    7.01
   2  -2 -11  239.01   12.61
   2   2 -11  228.71   12.75
   4   2 -11 2665.93   72.76
   4  -2 -11 2734.42   72.24
  -4   2  11 2813.00   67.14
  -4  -2  11 2643.62   76.85
  -4   2  11 2795.78   77.09
  -6   2  11   87.70    7.89
  -6  -2  11   80.81    7.68
  -6   2  11   78.23    3.70
   6  -2 -11   80.09    4.25
   8   2 -11   11.44    1.70
   8   2 -11   12.94    1.67
   8  -2 -11   13.68    1.72
   8  -2 -11   11.99    1.68
  -8  -2  11   18.79    3.50
  -8   2  11   10.16    2.75
  10   2 -11    1.00    0.66
 -10   2  11    1.55    1.50
  10   2 -11    0.37    0.68
  10  -2 -11    0.95    0.72
  10   2 -11    0.19    0.79
 -12   2  11  379.00   11.94
  12   2 -11  377.81   11.40
  12  -2 -11  375.62   12.00
  12   2 -11  369.24   11.94
  12   2 -11  371.28   12.32
 -14   2  11 1807.19   45.19
  14   2 -11 1780.70   46.10
  14   2 -11 1781.88   43.75
 -14   2  11 1725.15   45.64
 -14  -2  11 1777.00   45.79
  14  -2 -11 1779.09   45.25
  14   2 -11 1791.14   45.29
 -16   2  11   42.94    3.28
  16   2 -11   36.77    3.43
  16   2 -11   33.22    2.98
  16  -2 -11   36.30    3.10
 -16   2  11   44.09    3.49
 -16  -2  11   29.58    2.96
  16  -2 -11   36.38    2.66
 -18   2  11    0.26    0.81
  18  -2 -11    0.80    0.88
  18   2 -11    0.54    0.85
 -18   2  11   -0.29    0.85
 -18  -2  11    0.30    1.02
  18  -2 -11    0.84    0.85
  18   2 -11    0.36    0.95
  18  -2 -11    1.23    0.76
 -20   2  11   -1.61    1.81
 -20  -2  11   -2.61    1.89
  20  -2 -11    0.31    0.95
  20  -2 -11    0.87    0.82
 -22   2  11  227.46   10.14
 -22  -2  11  239.46   10.37
  22  -2 -11  229.72   10.08
 -24   2  11  859.52   26.57
 -24  -2  11  862.25   26.67
 -24  -2  11  878.77   25.62
  24  -2 -11  892.12   26.88
 -26  -2  11   18.49    2.76
 -26   2  11   16.88    3.07
 -26  -2  11   19.73    3.41
 -28  -2  11    1.63    1.40
 -28   2  11    1.38    1.88
 -28  -2  11   -0.47    1.91
 -30  -2  11    2.77    1.84
 -30   2  11    0.50    1.82
 -30  -2  11    1.51    1.96
 -32   2  11  110.47    8.01
 -32  -2  11  107.01    7.97
 -32  -2  11  112.83    8.08
 -34  -2  11  365.71   16.90
 -17   3 -11    5.89    2.78
 -17  -3 -11    1.51    2.30
 -15   3 -11    1.71    2.28
 -15  -3 -11    1.17    2.79
  15   3  11    4.96    5.25
  15  -3  11    3.39    4.40
  13   3  11  202.48   18.32
  13  -3  11  209.99   18.70
 -13   3 -11  206.08    8.67
  11   3  11  802.60   37.28
  11  -3  11  808.60   38.03
   9   3  11   31.77    7.08
   9  -3  11   28.48    6.81
  -7   3 -11   -1.16    3.51
  -7  -3 -11    2.10    3.19
  -7  -3 -11    0.62    2.27
   7   3  11   -1.22    3.55
   7  -3  11    3.81    3.85
  -5  -3 -11    2.72    2.23
   5  -3  11    5.86    3.56
   5   3  11    1.13    3.28
  -5   3 -11    1.01    3.08
  -5  -3 -11    0.92    2.93
  -3  -3 -11  447.93   20.56
  -3   3 -11  465.26   21.91
   3  -3  11  420.20   23.02
   3   3  11  410.87   22.69
  -3  -3 -11  435.97   16.94
  -1   3 -11 1305.30   32.74
  -1   3 -11 1349.23   42.52
   1  -3  11 1317.42   46.16
   1   3  11 1307.00   45.52
  -1  -3 -11 1321.67   40.96
  -1  -3 -11 1235.67   36.85
  -1  -3  11   44.00    6.98
  -1   3  11   46.96    7.04
   1   3 -11   41.82    2.43
   1  -3 -11   41.75    3.99
   1   3 -11   41.92    5.30
   1  -3 -11   48.14    5.46
  -3   3  11   -0.82    2.83
   3   3 -11   -1.53    2.14
  -3  -3  11   -0.86    2.22
   3  -3 -11   -0.31    0.93
   3   3 -11    0.62    1.03
   5   3 -11   25.72    2.38
   5  -3 -11   25.39    2.78
  -5  -3  11   31.70    5.29
  -5   3  11   24.89    4.87
   5   3 -11   28.07    2.99
   7  -3 -11  287.89   10.21
   7   3 -11  299.05    9.55
  -7  -3  11  297.21   15.20
  -7   3  11  296.86   14.87
   7   3 -11  311.76   11.04
   7  -3 -11  298.92    9.76
   7   3 -11  290.77    9.71
   9   3 -11 1577.07   40.15
  -9   3  11 1609.13   46.41
  -9  -3  11 1542.00   46.47
   9  -3 -11 1623.92   39.91
   9   3 -11 1606.85   39.89
   9   3 -11 1609.83   41.06
  -9  -3  11 1551.43   38.12
   9  -3 -11 1539.70   39.78
  11  -3 -11   24.57    2.04
  11   3 -11   23.86    2.57
  11  -3 -11   24.61    2.36
  11   3 -11   22.76    2.28
 -11  -3  11   24.75    4.03
 -11   3  11   22.71    3.75
  11   3 -11   23.59    2.51
  13  -3 -11    0.27    0.82
  13   3 -11    0.21    0.79
  13   3 -11   -0.28    0.89
 -13   3  11    0.26    0.91
  13  -3 -11    0.41    0.73
  13   3 -11   -0.21    0.74
  15  -3 -11    8.04    1.66
  15  -3 -11   10.47    1.71
  15   3 -11    8.93    1.61
 -15   3  11   12.21    1.97
 -15  -3  11    9.35    1.81
 -15   3  11    8.19    1.66
 -17   3  11  688.22   20.74
 -17  -3  11  684.59   20.74
  17  -3 -11  711.09   20.37
  17   3 -11  679.05   20.15
  17  -3 -11  679.81   20.29
  19  -3 -11  799.98   23.80
  19   3 -11  834.54   23.95
  19  -3 -11  828.30   23.60
  19  -3 -11  842.34   24.01
 -19   3  11  820.91   24.24
 -19  -3  11  817.13   24.32
  21  -3 -11    1.27    1.09
  21   3 -11   -3.92    2.93
  21  -3 -11   -3.59    2.52
 -21   3  11    0.34    1.76
 -21  -3  11    1.73    1.73
  23  -3 -11   18.64    2.73
 -23   3  11   21.76    2.94
 -23  -3  11   21.86    2.99
 -25  -3  11   34.72    3.89
  25  -3 -11   45.25    4.29
 -25   3  11   39.96    4.22
 -25  -3  11   31.47    3.87
 -27   3  11  151.40    8.61
 -27  -3  11  157.26    8.83
 -27  -3  11  140.40    8.20
 -29   3  11  531.15   19.94
 -29  -3  11  585.07   20.58
 -29  -3  11  559.68   20.14
 -31   3  11   -3.06    3.20
 -31  -3  11    0.53    1.81
 -33  -3  11   -1.18    2.30
 -18   4 -11  109.94    8.00
 -18  -4 -11  107.96    8.05
 -16   4 -11  267.82   12.98
 -16  -4 -11  271.67   13.34
 -14   4 -11  117.31    8.78
 -14  -4 -11  109.80    8.54
 -12  -4 -11    1.63    2.48
  12   4  11   -6.95    4.22
  12  -4  11   -1.46    4.01
 -12   4 -11    2.43    1.89
 -12  -4 -11    2.02    1.73
  10   4  11   49.85    8.46
  10  -4  11   48.67    8.85
 -10  -4 -11   59.55    6.75
  -8  -4 -11  604.23   24.05
  -8   4 -11  651.49   16.72
  -8  -4 -11  683.27   29.15
   8   4  11  652.51   30.52
   8  -4  11  643.87   31.00
   6   4  11  189.87   15.06
   6  -4  11  190.41   15.43
  -6   4 -11  180.70    5.28
  -6   4 -11  187.27    7.70
  -6  -4 -11  184.01   13.15
  -6   4 -11  178.68   13.94
  -6  -4 -11  199.40   11.06
  -4  -4 -11  103.56    7.63
  -4   4 -11  116.74    5.59
   4   4  11  130.63   11.56
   4  -4  11  125.76   11.75
  -4   4 -11  135.54   11.25
  -4  -4 -11  107.95    9.21
  -2  -4 -11    1.21    2.15
  -2   4 -11   -2.12    2.42
   2  -4  11   -0.96    3.51
   2   4  11   -0.90    2.84
  -2   4 -11    0.38    0.79
   0   4 -11   -0.57    3.12
   0   4  11    5.95    3.12
   0  -4  11    1.81    3.71
   0  -4 -11    6.97    1.98
   0  -4 -11    4.91    2.11
  -2   4  11  106.00    9.70
  -2  -4  11  122.46   10.52
   2  -4 -11  128.15    6.96
  -4  -4  11  759.03   29.18
  -4   4  11  777.27   28.92
   4   4 -11  795.03   21.13
   4  -4 -11  791.19   21.16
   4  -4 -11  731.07   22.72
   6  -4 -11  137.25    6.80
   6   4 -11  164.16    6.10
   6  -4 -11  157.97    6.04
  -6   4  11  144.82   10.70
  -6  -4  11  155.34   11.03
   6   4 -11  166.62    8.05
  -8   4  11   -0.64    2.02
   8   4 -11   -1.47    1.09
   8   4 -11    0.32    1.12
  -8  -4  11    0.68    2.70
   8  -4 -11    0.22    0.98
 -10   4  11   95.31    7.73
 -10  -4  11   81.89    7.44
 -10  -4  11   84.69    3.92
  10  -4 -11   88.12    4.22
  10   4 -11   90.59    4.27
  10  -4 -11   79.59    4.23
  10   4 -11   80.17    5.19
  10  -4 -11   85.72    5.89
  12  -4 -11  974.77   28.48
  12  -4 -11  921.84   24.92
 -12  -4  11  962.04   25.18
 -12   4  11  986.07   31.52
 -12  -4  11  980.97   31.91
  12   4 -11  980.10   25.67
  12  -4 -11  995.77   25.70
 -14  -4  11  272.11   13.63
  14  -4 -11  274.01   11.20
  14  -4 -11  287.99    9.50
  14   4 -11  274.52    9.41
  14  -4 -11  242.58    7.83
  16  -4 -11   99.31    5.23
  16   4 -11  100.22    5.29
  16  -4 -11   96.51    6.17
  18  -4 -11    4.42    1.31
 -18  -4  11    1.81    1.21
 -18   4  11    3.26    1.51
  18  -4 -11    1.65    1.29
  18   4 -11    1.39    1.25
  18  -4 -11    0.70    1.67
  20  -4 -11   11.98    1.98
  20  -4 -11    8.80    2.24
 -20   4  11    2.90    1.90
 -20  -4  11    6.28    2.04
  20  -4 -11    9.06    2.43
  20   4 -11    9.07    2.38
  22  -4 -11  162.74    7.84
 -22  -4  11  166.34    8.36
 -22   4  11  162.40    8.21
  24  -4 -11  282.24   11.40
 -24  -4  11  269.27   11.81
 -24   4  11  273.38   11.69
 -26   4  11   62.80    5.73
 -26  -4  11   62.51    5.82
 -26  -4  11   79.19    6.31
 -28  -4  11    0.50    1.72
 -28  -4  11   -3.24    2.81
 -30   4  11   26.00    4.18
 -30  -4  11   23.86    4.14
 -13   5 -11  205.08   10.15
 -11   5 -11    8.55    2.19
  -9   5 -11  162.89    8.48
  -9  -5 -11  140.37   10.40
   7  -5  11   -1.05    3.61
  -7   5 -11   -0.35    1.06
  -7  -5 -11   -0.37    1.21
  -7  -5 -11   -1.91    1.93
  -5  -5 -11   46.94    5.26
   5   5  11   48.23    6.86
   5  -5  11   46.40    7.08
  -3   5 -11  271.47   13.92
   3   5  11  266.85   15.14
   3  -5  11  261.96   15.76
  -3  -5 -11  272.99   12.78
   1   5  11   11.19    4.40
  -1  -5 -11   17.59    2.89
  -1  -5 -11   20.59    3.17
  -1   5 -11   15.53    3.19
  -1   5  11  286.86   14.34
  -1  -5  11  280.41   15.18
   1   5 -11  300.05    9.42
   1  -5 -11  292.48   12.36
   1  -5 -11  265.20   11.92
   3   5 -11    1.73    0.72
  -3  -5  11    2.36    2.16
  -3   5  11    2.07    2.07
   3  -5 -11   -0.40    1.83
   3  -5 -11    3.91    1.49
   5  -5 -11   25.39    3.57
   5  -5 -11   31.85    3.25
  -5  -5  11   36.95    4.98
  -5   5  11   31.22    4.61
   5   5 -11   35.04    2.20
  -7  -5  11  294.96   14.46
  -7   5  11  298.02   14.45
   7  -5 -11  344.71   13.48
   7  -5 -11  354.15   12.12
   7  -5 -11  347.14   14.31
   7   5 -11  335.84    9.73
  -9   5  11   17.51    3.72
   9   5 -11   17.38    1.60
   9  -5 -11   16.81    2.28
   9  -5 -11   21.17    3.26
  -9  -5  11   16.56    3.74
   9  -5 -11   20.63    3.31
 -11  -5  11  135.39    9.53
  11   5 -11  153.56    5.83
  11  -5 -11  147.74    6.48
 -11   5  11  149.60    9.89
  11  -5 -11  158.90    8.98
 -11  -5  11  172.11    6.67
  13  -5 -11   -0.45    1.89
 -13  -5  11    4.62    2.59
 -13   5  11    3.45    2.24
  13  -5 -11    3.14    1.07
  13   5 -11    3.28    1.06
 -13  -5  11    4.05    1.24
 -15   5  11   49.92    6.64
 -15   5  11   57.44    6.06
 -15  -5  11   54.62    6.04
  15   5 -11   58.90    4.11
  15  -5 -11   49.92    5.12
 -15  -5  11   60.86    3.97
 -17  -5  11  248.90   13.09
  17  -5 -11  239.41    9.05
  17  -5 -11  238.67   11.34
  19  -5 -11   19.67    3.60
 -23   5  11    4.58    1.74
 -25   5  11   17.20    3.06
  -6  -6 -11   25.44    4.16
  -4  -6 -11  134.62    9.22
  -2  -6 -11   -1.05    1.98
  -2  -6 -11    1.78    1.96
  -2  -6 -11    0.49    1.69
   0  -6 -11   40.36    4.67
   0  -6 -11   53.84    5.72
   0  -6 -11   41.71    4.69
   2  -6 -11   84.84    6.58
   2  -6 -11   88.98    6.41
   2  -6 -11  106.22    7.90
   4  -6 -11   14.66    2.61
   4  -6 -11   10.24    2.84
   6  -6 -11   93.59    7.39
   6  -6 -11   80.71    5.71
   6  -6 -11   96.75    6.89
   8  -6 -11    1.12    1.92
   8  -6 -11    1.56    1.35
  10  -6 -11   38.59    4.87
  12  -6 -11  106.03    7.83
  14  -6 -11   11.96    2.96
  16  -6 -11  165.22   10.11
  18  -6 -11   -4.84    3.95
   1  -7 -11   15.82    3.09
   8   0  12   17.75    6.22
  -6   0 -12   80.41   10.26
   6   0  12   66.09   10.54
   6   0  12   80.19    6.46
  -4   0 -12  186.26   14.49
   4   0  12  175.02   15.57
  -2   0 -12   20.36    5.18
   2   0  12   23.75    5.67
   0   0  12   42.17    7.29
   0   0 -12   48.50    6.58
  -2   0  12   24.19    5.35
   2   0 -12   28.27    4.81
   4   0 -12  731.02   25.95
  -4   0  12  759.86   29.08
  -6   0  12  547.53   22.11
   6   0 -12  513.32   13.57
  -8   0  12  196.09   11.44
 -10   0  12   48.39    2.33
  10   0 -12   53.32    3.50
 -12   0  12  131.31    4.64
  12   0 -12  125.29    5.87
 -14   0  12    1.57    0.99
  14   0 -12    1.61    0.90
  16   0 -12  311.20   10.85
 -16   0  12  292.73   11.04
  18   0 -12  109.03    5.88
 -18   0  12  109.75    6.17
  18   0 -12  121.97    6.39
  20   0 -12   75.85    5.03
  20   0 -12   83.06    5.45
 -20   0  12   77.88    3.68
 -20   0  12   76.43    5.20
  22   0 -12   35.82    3.75
 -22   0  12   35.67    2.63
 -22   0  12   34.33    3.59
  24   0 -12  259.54   11.88
 -24   0  12  277.42    9.69
 -24   0  12  263.32   11.41
 -26   0  12  190.86    8.43
 -26   0  12  190.57    9.69
 -28   0  12   26.30    3.76
 -28   0  12   24.94    3.41
 -30   0  12    5.49    2.29
 -32   0  12   34.92    4.63
  19   1  12  -12.34   13.05
  17   1  12   15.54    7.12
  17  -1  12   11.72    6.70
  15   1  12   18.49    6.58
  15  -1  12   27.93    8.20
  13   1  12   46.38    9.73
  13  -1  12   52.12   10.34
  11  -1  12   -1.65    6.75
   9  -1  12   32.88    7.76
   9   1  12   16.30    6.09
  -7   1 -12   51.41    8.35
  -7  -1 -12   37.98    7.52
   7   1  12   38.75    7.85
   7  -1  12   51.97    8.93
  -5   1 -12   55.11    8.47
  -5  -1 -12   73.35    9.18
   5  -1  12   54.40    9.00
   5   1  12   47.20    8.75
   3  -1  12   55.12    8.75
   3   1  12   60.79    9.03
   3   1  12   50.93    4.39
  -3   1 -12   53.56    8.01
  -3  -1 -12   48.16    7.48
  -1   1 -12  166.90   12.45
  -1  -1 -12  153.15   11.94
   1   1  12  158.19    7.87
   1  -1  12  176.98   14.30
   1   1  12  170.57   14.01
  -1  -1  12  163.97   13.28
  -1   1  12  178.35   13.85
   1  -1 -12  167.10   11.48
   1   1 -12  167.00   11.78
  -1   1  12  161.75    7.93
  -3   1  12   80.52    8.61
  -3  -1  12   86.66    8.97
   3  -1 -12   79.87    7.18
   3   1 -12   82.37    7.30
  -3   1  12   81.75    5.38
   5  -1 -12   83.08    6.86
   5   1 -12   78.59    6.77
  -5   1  12   64.37    4.50
  -5  -1  12   72.79    7.71
  -5   1  12   95.23    8.56
  -7   1  12  105.62    8.46
   7  -1 -12   95.19    4.15
   9  -1 -12  289.84    9.97
   9   1 -12  298.56   10.06
  -9  -1  12  297.65   14.16
  -9   1  12  280.45   13.84
   9  -1 -12  279.83    8.99
 -11   1  12   28.84    2.15
  11  -1 -12   34.68    2.76
  11   1 -12   27.15    2.44
 -13   1  12   95.79    4.41
  13  -1 -12  103.62    5.16
  13   1 -12   94.13    4.99
 -13   1  12  105.63    5.51
 -13  -1  12   96.30    5.35
 -15   1  12   58.04    4.09
 -15  -1  12   58.63    4.19
  15   1 -12   63.40    4.20
 -15   1  12   62.26    3.56
  15   1 -12   57.60    2.62
  15  -1 -12   62.01    4.09
  15   1 -12   62.31    4.04
 -17   1  12   52.64    4.00
 -17  -1  12   53.14    4.00
  17  -1 -12   51.14    2.59
  17  -1 -12   53.78    3.84
  17   1 -12   46.90    3.65
 -19   1  12  225.82    9.48
 -19  -1  12  208.70    9.26
  19  -1 -12  234.23    9.26
  19   1 -12  218.66    9.06
  19  -1 -12  216.62    6.57
  19  -1 -12  211.40    9.20
  21  -1 -12  139.20    7.08
  21   1 -12  130.27    6.86
 -21   1  12  131.88    7.16
 -21  -1  12  124.96    7.06
  21  -1 -12  135.34    7.26
  23  -1 -12   36.34    3.86
 -23   1  12   40.69    4.00
 -23  -1  12   35.64    3.88
 -23  -1  12   39.63    3.21
 -25   1  12   28.37    3.60
 -25  -1  12   25.73    3.45
 -25  -1  12   26.61    2.87
  25  -1 -12   35.40    4.11
 -27   1  12   46.77    4.75
 -27  -1  12   42.69    4.68
 -27  -1  12   56.77    4.31
 -29   1  12  121.90    8.11
 -29  -1  12  128.76    8.27
 -29  -1  12  139.49    7.71
 -31   1  12   32.51    4.59
 -31  -1  12   34.34    4.51
 -31  -1  12   29.51    3.94
 -33   1  12   17.17    3.90
 -33  -1  12   28.49    4.44
 -33  -1  12   27.69    4.51
  18   2  12   62.88   11.88
  18  -2  12   51.76   11.18
 -18   2 -12   60.07    7.09
 -18  -2 -12   60.45    7.24
  16   2  12   79.44   13.10
  16  -2  12   61.98   12.63
  14   2  12  114.01   15.11
  14  -2  12  101.85   14.39
  12   2  12    3.37    4.08
  12  -2  12    3.44    5.23
  10   2  12    6.19    4.49
  10  -2  12   18.90    6.29
   8  -2  12   81.42   11.04
   8   2  12   84.12   10.99
   6  -2  12  216.44   17.17
   6   2  12  215.54   17.04
  -6   2 -12  166.48   14.32
  -6  -2 -12  196.63   15.05
   4  -2  12   24.68    6.55
   4   2  12   24.19    6.53
   4   2  12   32.43    3.36
  -4  -2 -12   30.36    5.92
  -4   2 -12   25.00    6.15
   2   2  12   17.21    2.38
   2   2  12   12.91    4.58
   2  -2  12   14.37    5.39
  -2  -2 -12   15.46    4.25
  -2   2 -12   22.87    5.18
   0  -2  12   51.41    7.97
   0   2  12   52.44    7.68
   0  -2 -12   58.32    6.89
   0   2  12   50.80    3.81
   0   2 -12   36.40    5.87
  -2   2  12  191.33    7.80
   2  -2 -12  180.32   11.19
   2   2 -12  206.83   12.27
  -2  -2  12  188.79   14.09
  -2   2  12  184.52   13.74
  -4   2  12  239.78    8.36
  -4  -2  12  210.25   14.13
  -4   2  12  235.27   14.54
   4  -2 -12  228.95   11.85
   4   2 -12  203.48   11.59
  -6   2  12  168.53    6.13
  -6  -2  12  148.77   11.01
  -6   2  12  135.08   10.48
   6  -2 -12  152.20    6.44
   8  -2 -12    5.30    1.27
  -8   2  12    8.25    1.09
   8  -2 -12    5.61    1.31
   8   2 -12    5.02    1.22
  -8  -2  12    4.70    2.46
  -8   2  12    4.53    2.37
  10   2 -12   32.46    2.69
 -10  -2  12   33.21    4.76
  10   2 -12   33.76    2.70
  10  -2 -12   32.18    2.70
 -10   2  12   30.88    4.55
  10  -2 -12   40.27    2.93
  12  -2 -12  293.00   10.20
  12   2 -12  281.74   10.07
  12   2 -12  291.13   10.44
  12   2 -12  314.21    9.90
 -12   2  12  304.49   10.16
 -12  -2  12  305.60   14.37
  14   2 -12  233.13    7.77
  14   2 -12  231.16    9.24
  14  -2 -12  232.58    8.76
  14   2 -12  233.39    8.78
 -14   2  12  229.79    9.17
 -14  -2  12  225.76    9.16
 -14   2  12  238.44    8.65
  16   2 -12   34.58    3.34
 -16   2  12   46.23    3.35
  16  -2 -12   35.55    3.12
  16   2 -12   36.93    3.14
  16  -2 -12   39.88    2.83
  16   2 -12   39.81    2.37
 -16   2  12   41.27    3.46
 -16  -2  12   43.28    3.57
  18  -2 -12    5.96    1.59
  18   2 -12    4.90    1.50
 -18   2  12    6.30    1.50
  18   2 -12    8.22    1.97
 -18  -2  12    7.32    1.68
 -18   2  12    6.64    1.57
  18  -2 -12    5.23    1.08
  20  -2 -12   33.51    3.31
  20   2 -12   34.92    3.83
  20  -2 -12   31.39    3.28
  20   2 -12   32.06    3.30
  20  -2 -12   29.13    2.37
 -20  -2  12   34.39    3.53
 -20   2  12   32.33    3.41
 -20   2  12   37.98    3.34
  22  -2 -12  154.57    7.85
 -22   2  12  142.34    7.69
 -22  -2  12  147.64    7.89
  24  -2 -12  179.08    8.98
 -24   2  12  174.41    8.95
 -24  -2  12  173.02    9.03
 -26  -2  12   39.41    3.71
  26  -2 -12   34.78    4.02
 -26   2  12   32.64    4.00
 -26  -2  12   27.51    3.82
 -28  -2  12    3.05    1.56
 -28   2  12    3.21    2.01
 -28  -2  12    3.26    1.91
 -30  -2  12   21.68    3.35
 -30   2  12   17.78    3.17
 -30  -2  12   20.09    3.59
 -32  -2  12   86.31    6.76
 -32   2  12   74.33    6.62
 -32  -2  12   79.39    6.94
 -34  -2  12   90.75    7.60
 -17   3 -12    0.73    2.11
 -17  -3 -12    0.75    2.37
  15   3  12    3.45    4.75
  15  -3  12    8.87    5.14
 -15  -3 -12    6.09    2.74
 -15   3 -12    5.93    2.55
  13   3  12  156.38   16.28
  13  -3  12  134.13   15.57
  11   3  12  296.18   22.03
  11  -3  12  310.61   22.62
   9   3  12  594.04   31.21
   9  -3  12  629.25   32.72
   7  -3  12   -2.69    4.09
   7   3  12   -1.30    3.16
  -7  -3 -12    1.10    3.01
  -5  -3 -12   10.18    2.91
  -5   3 -12   11.68    4.46
  -5  -3 -12    7.77    3.68
   5  -3  12   11.44    5.21
   5   3  12   11.08    4.79
  -3  -3 -12  241.15   14.80
  -3   3 -12  214.22   14.89
  -3  -3 -12  229.80   11.93
   3  -3  12  229.73   17.08
   3   3  12  224.91   16.87
  -1   3 -12  368.57   10.86
  -1  -3 -12  354.77   17.46
  -1   3 -12  325.53   17.70
  -1  -3 -12  357.74   14.91
   1  -3  12  350.67   20.88
   1   3  12  391.82   21.51
   1   3 -12  536.30   14.25
   1   3 -12  494.05   21.44
   1  -3 -12  536.23   21.03
  -1   3  12  540.97   25.31
  -1  -3  12  510.32   25.22
   1  -3 -12  491.86   18.19
  -3   3  12   -0.92    2.66
   3   3 -12    4.25    1.47
   3  -3 -12    3.07    2.15
   3   3 -12   -0.57    2.40
  -3  -3  12    2.87    2.48
   3  -3 -12    1.45    1.37
   5   3 -12    9.87    1.89
   5  -3 -12   10.96    2.10
   5  -3 -12    9.39    1.80
  -5  -3  12   12.23    4.09
  -5   3  12    4.98    2.95
   7   3 -12  269.86    9.05
   7   3 -12  286.45   10.70
   7  -3 -12  277.74   10.41
   7  -3 -12  282.46    9.60
   7   3 -12  291.92    9.69
  -7   3  12  246.85   14.46
  -7  -3  12  275.57   15.32
   7  -3 -12  254.57   10.17
  -9   3  12  382.91   17.13
   9   3 -12  355.92   11.52
   9   3 -12  373.81   12.53
   9  -3 -12  349.76   12.42
  -9  -3  12  382.60   17.42
   9  -3 -12  351.65   11.85
   9  -3 -12  355.08   11.46
   9   3 -12  358.95   11.51
 -11  -3  12 1104.12   36.09
 -11   3  12 1151.37   35.92
  11   3 -12 1116.70   30.15
  11  -3 -12 1185.14   29.75
  11   3 -12 1107.00   29.60
  11   3 -12 1122.28   30.30
 -11  -3  12 1104.02   27.55
  13  -3 -12   -0.22    0.66
  13   3 -12    0.22    0.72
  13   3 -12    1.11    0.91
  13   3 -12    0.28    0.80
 -15   3  12   11.87    2.00
  15   3 -12   13.87    2.25
  15  -3 -12   16.63    2.24
  15  -3 -12   14.54    1.96
  15   3 -12   10.36    1.78
  17  -3 -12  315.94   11.43
  17  -3 -12  324.02   11.35
  17   3 -12  316.72   11.28
 -17   3  12  300.94   11.61
 -17  -3  12  329.50   12.00
  19  -3 -12  237.55    9.59
  19   3 -12  241.30    9.62
  19  -3 -12  242.81    9.67
  19  -3 -12  235.69    9.27
 -19   3  12  224.07    9.75
 -19  -3  12  238.35    9.97
  21  -3 -12  360.48   13.08
  21   3 -12  347.19   12.99
 -21   3  12  349.60   13.22
 -21  -3  12  356.55   13.39
  21  -3 -12  354.95   13.02
  21  -3 -12  347.90   12.18
  23  -3 -12    9.26    1.99
 -23   3  12    5.63    1.95
 -23  -3  12    5.36    2.05
  25  -3 -12    5.21    1.72
 -25   3  12    2.03    1.82
 -25  -3  12    2.90    1.86
 -27  -3  12  117.78    7.30
 -27  -3  12  103.98    7.22
 -27   3  12  116.15    7.44
 -29  -3  12  111.86    7.53
 -29   3  12  116.52    7.90
 -29  -3  12  119.56    8.12
 -31  -3  12  343.91   14.84
 -31   3  12  325.69   14.62
 -31  -3  12  330.44   14.83
 -33  -3  12   -1.12    1.92
 -16   4 -12  157.92    9.81
 -16  -4 -12  160.02   10.07
 -14  -4 -12  714.54   26.68
 -14   4 -12  730.50   26.58
 -12   4 -12    4.55    2.18
 -12  -4 -12    1.05    2.36
  12   4  12    7.32    5.20
  12  -4  12    3.07    4.22
 -10  -4 -12   16.58    4.11
  10  -4  12   15.83    5.61
  10   4  12   16.38    5.46
   8  -4  12  455.08   25.91
   8   4  12  426.98   24.70
  -8  -4 -12  409.02   19.06
  -6   4 -12  334.35   11.40
  -6   4 -12  322.62    9.14
   6   4  12  311.32   20.06
   6  -4  12  358.40   21.78
  -6   4 -12  310.05   19.01
  -6  -4 -12  325.51   18.64
  -6  -4 -12  328.88   15.72
  -4  -4 -12  853.34   28.83
   4  -4  12  840.56   35.58
   4   4  12  876.85   35.08
  -4   4 -12  880.66   23.88
  -4   4 -12  865.65   33.71
  -4  -4 -12  836.52   31.63
  -2  -4 -12    0.99    1.51
  -2   4 -12    1.69    0.93
  -2  -4 -12    0.66    2.57
  -2   4 -12    5.35    2.88
   2   4  12   -1.00    4.21
   2  -4  12    1.06    2.91
   0  -4  12   10.07    4.13
   0   4  12    3.82    3.39
   0   4 -12    5.04    0.59
   0  -4 -12    8.82    2.68
   0   4 -12    6.38    2.92
   0  -4 -12    3.92    1.96
   2   4 -12   94.03    7.43
   2   4 -12  101.39    3.53
   2  -4 -12  103.25    6.61
  -2   4  12   96.43    9.75
  -2  -4  12   86.38    9.70
   4  -4 -12  293.08   11.59
  -4  -4  12  284.46   16.47
  -4   4  12  290.25   16.55
   4  -4 -12  301.87   10.04
   4   4 -12  286.62    9.91
   4   4 -12  296.63    8.70
   6   4 -12 1256.34   31.64
   6  -4 -12 1238.80   31.59
  -6   4  12 1217.73   40.76
  -6  -4  12 1174.00   40.88
   6  -4 -12 1147.14   33.00
   8  -4 -12    3.38    0.98
   8   4 -12    2.50    1.00
   8  -4 -12    2.73    1.27
   8   4 -12    1.32    1.17
  -8   4  12    2.88    2.64
  -8  -4  12   -0.76    4.14
 -10  -4  12   14.30    1.47
 -10   4  12   12.09    3.65
 -10  -4  12    6.34    3.18
  10   4 -12   13.28    2.21
  10  -4 -12   12.98    1.69
  10   4 -12   12.48    1.65
  10  -4 -12   14.86    1.90
  12  -4 -12  389.07   12.52
  12  -4 -12  439.96   13.09
  12   4 -12  420.22   12.99
 -12  -4  12  442.02   12.26
  12  -4 -12  410.90   15.23
  12   4 -12  416.56   14.31
 -12  -4  12  429.69   18.73
 -12   4  12  418.71   18.52
  14  -4 -12  326.68   12.71
 -14   4  12  337.34   15.58
  14  -4 -12  304.19    9.62
 -14  -4  12  324.28   15.58
  14  -4 -12  327.93   10.84
  14   4 -12  328.61   10.84
 -16  -4  12  992.93   33.34
  16  -4 -12  985.35   29.22
  16  -4 -12 1024.16   27.49
  16   4 -12  994.92   27.38
  18  -4 -12   -0.71    1.62
  18  -4 -12   -0.27    1.38
  18   4 -12   -0.27    1.32
  18  -4 -12   -0.28    0.84
  20  -4 -12    0.31    1.46
  20   4 -12    0.31    1.37
  20  -4 -12    1.76    1.14
 -20   4  12   -0.99    2.08
 -20  -4  12   -0.67    2.16
  22  -4 -12   83.67    5.60
  22  -4 -12   90.87    5.55
 -22   4  12   75.42    5.57
 -22  -4  12   77.75    5.68
 -24   4  12   68.33    5.61
 -24  -4  12   79.11    6.03
 -26   4  12  575.96   19.87
 -26  -4  12  570.73   20.06
 -28  -4  12   -0.49    1.42
 -30   4  12   -4.35    3.19
 -11   5 -12   92.99    6.59
  -9   5 -12  468.53   16.98
  -9  -5 -12  332.32   17.99
   7   5  12   15.46    4.74
   7  -5  12   12.50    4.90
  -7   5 -12   19.99    2.93
  -7  -5 -12   18.71    3.88
  -5  -5 -12    4.32    2.19
   5  -5  12    1.04    3.30
   5   5  12    0.93    2.41
  -3  -5 -12  168.38   10.15
   3  -5  12  181.63   13.57
   3   5  12  188.46   13.34
  -1   5 -12   82.52    7.17
   1  -5  12   68.82    8.26
  -1  -5 -12   88.85    6.69
   1   5  12   84.94    8.54
  -1  -5 -12   91.72    6.42
   1   5 -12  715.40   19.48
   1  -5 -12  650.95   22.57
  -1  -5  12  678.02   26.98
  -1   5  12  682.26   26.02
   1  -5 -12  696.47   22.73
   3  -5 -12   25.73    3.45
  -3  -5  12   15.00    4.93
  -3   5  12   23.89    4.42
   3   5 -12   25.99    2.21
   3  -5 -12   21.71    3.36
   5   5 -12    8.77    1.27
   5  -5 -12    8.96    2.01
  -5   5  12    8.83    3.22
  -5  -5  12   11.54    3.63
   5  -5 -12    5.26    2.20
   7  -5 -12  186.25    9.97
   7  -5 -12  187.53    9.41
   7  -5 -12  161.24    7.97
   7   5 -12  193.81    6.54
  -7  -5  12  182.95   11.62
  -7   5  12  186.44   11.43
  -9  -5  12   55.15    6.55
   9  -5 -12   57.35    4.15
  -9   5  12   66.48    6.90
   9   5 -12   69.96    3.47
   9  -5 -12   61.97    5.30
 -11   5  12  476.70   20.26
  11   5 -12  499.09   14.11
  11  -5 -12  512.36   18.45
 -11  -5  12  478.01   20.43
  11  -5 -12  462.14   14.94
 -11  -5  12  498.51   14.47
  13   5 -12   30.41    2.47
 -13  -5  12   26.08    2.46
  13  -5 -12   22.44    2.36
  13  -5 -12   31.15    4.07
 -13  -5  12   30.42    4.89
 -13   5  12   19.23    4.07
  15  -5 -12    5.40    2.19
 -15  -5  12    2.59    2.66
 -15   5  12    5.17    2.65
 -15  -5  12   10.16    1.64
  15   5 -12    6.26    1.42
 -17   5  12  171.11   11.23
  17  -5 -12  168.05    9.34
  17  -5 -12  193.52    7.91
 -17  -5  12  192.57   11.83
  19  -5 -12   26.84    3.96
  21  -5 -12  586.61   20.41
 -25   5  12   -1.94    3.04
  -4  -6 -12  121.12    8.86
  -2  -6 -12  137.37    9.14
   0  -6 -12   27.41    3.98
   0  -6 -12   30.01    3.99
   0  -6 -12   36.46    4.79
   2  -6 -12   78.85    6.38
   2  -6 -12   81.90    6.40
   2  -6 -12   82.39    7.13
   4  -6 -12   -0.48    2.62
   4  -6 -12    4.98    1.98
   6  -6 -12  102.88    6.53
   6  -6 -12  111.89    8.13
   6  -6 -12   95.83    7.10
   8  -6 -12   48.84    5.39
   8  -6 -12   40.31    3.94
   8  -6 -12   36.54    4.60
  10  -6 -12    6.75    2.58
  12  -6 -12   40.81    4.94
  14  -6 -12    1.09    1.73
  16  -6 -12  164.87   10.01
  18  -6 -12   93.34    7.64
  20  -6 -12   11.27    3.38
   6   0  13    2.56    2.86
  -6   0 -13   -2.46    4.77
   6   0  13   -1.50    4.56
  -4   0 -13   -5.52    6.32
   4   0  13    1.40    4.81
   2   0  13   19.28    6.67
  -2   0 -13   13.70    5.54
   0   0  13   -1.18    3.76
   0   0 -13    0.86    3.25
   2   0 -13   -0.74    2.46
  -2   0  13   -1.07    3.39
   4   0 -13   -3.87    2.77
   6   0 -13   -1.68    2.12
  -6   0  13   -0.81    2.45
   6   0 -13    0.88    0.49
  -8   0  13    0.70    2.13
   8   0 -13    0.86    0.50
 -10   0  13   -0.64    1.65
  10   0 -13   -0.23    0.78
  12   0 -13   -1.15    0.87
 -12   0  13    1.01    0.57
 -14   0  13   -1.39    0.95
  14   0 -13    0.24    0.82
 -16   0  13   -0.58    1.34
 -18   0  13   -0.93    1.42
  18   0 -13   -1.11    1.58
  18   0 -13    0.61    0.93
  20   0 -13   -2.39    2.17
  20   0 -13    0.35    1.00
  22   0 -13    0.39    1.00
 -22   0  13   -1.09    1.45
 -22   0  13    0.16    0.66
  24   0 -13    3.48    1.74
 -24   0  13    0.40    0.81
 -26   0  13    2.01    1.51
 -26   0  13   -1.28    2.07
 -28   0  13    0.98    1.50
 -28   0  13   -1.38    2.28
  17   1  13   20.22    7.87
  17  -1  13   22.38    8.56
  15   1  13    7.72    5.87
  15  -1  13    9.75    6.19
  13   1  13   -1.88    4.23
  13  -1  13    1.90    4.26
  11  -1  13   69.39   11.54
  11   1  13   48.21    9.94
   9  -1  13  442.06   27.34
   9   1  13  469.95   27.80
   7  -1  13   50.89    9.45
   7   1  13   53.51    9.47
   5  -1  13    5.83    5.17
   5   1  13    1.45    3.51
  -5   1 -13    1.17    3.57
  -5  -1 -13    5.71    3.92
  -3   1 -13    4.17    3.82
   3   1  13   -1.34    3.00
   3  -1  13    1.35    3.50
   3   1  13    0.38    1.21
  -3  -1 -13   -2.03    2.79
   1   1  13   47.67    4.27
   1  -1  13   49.58    8.11
   1   1  13   51.57    8.12
  -1   1 -13   52.60    7.51
  -1  -1 -13   52.03    7.35
  -1   1  13  230.20    9.99
   1   1 -13  234.85   14.39
   1  -1 -13  225.45   13.85
  -1  -1  13  225.00   16.37
  -1   1  13  214.61   15.94
  -3   1  13   75.29    5.12
   3  -1 -13   84.53    7.68
  -3  -1  13   57.11    7.98
  -3   1  13   69.33    8.39
   3   1 -13   57.59    6.68
  -5   1  13    5.20    2.97
  -5  -1  13    2.64    2.80
   5   1 -13    6.61    2.81
   5  -1 -13    5.30    2.36
  -5   1  13    8.45    2.66
   7  -1 -13    2.21    0.81
  -7  -1  13    3.09    2.24
  -7   1  13    1.51    2.08
  -9  -1  13  242.78   13.44
  -9   1  13  243.27   13.42
   9  -1 -13  243.68    8.99
   9   1 -13  234.03    8.88
   9  -1 -13  234.32    7.86
  11   1 -13 1075.00   29.66
  11  -1 -13 1104.71   29.74
 -11  -1  13 1115.32   26.51
 -11   1  13 1134.81   35.73
 -11  -1  13 1139.82   35.86
 -13   1  13  122.60    5.07
  13  -1 -13  123.51    5.85
  13   1 -13  121.13    5.87
 -15   1  13   31.39    2.45
  15  -1 -13   32.11    2.96
  15   1 -13   27.97    2.83
 -15   1  13   26.33    2.90
 -15  -1  13   28.68    2.96
  17   1 -13    4.06    0.64
  17   1 -13    3.05    1.28
 -17   1  13    3.02    1.24
 -17  -1  13    5.16    1.42
  17  -1 -13    4.51    1.38
  17   1 -13    2.92    1.12
 -17   1  13    4.75    1.14
  19  -1 -13   53.12    2.53
 -19   1  13   53.32    4.22
 -19  -1  13   48.71    4.09
  19   1 -13   55.37    4.09
  19  -1 -13   51.51    4.05
  19  -1 -13   52.08    4.15
 -21   1  13   22.34    2.98
 -21  -1  13   23.51    2.99
  21  -1 -13   23.17    3.02
  21   1 -13   20.07    2.85
  21  -1 -13   27.74    3.14
 -23   1  13   60.21    4.98
 -23  -1  13   68.63    5.25
  23  -1 -13   77.79    5.49
 -25  -1  13    8.66    1.65
  25  -1 -13    7.84    2.15
 -25   1  13    1.23    1.69
 -25  -1  13    3.73    1.86
 -27  -1  13   -0.30    1.10
  27  -1 -13    0.98    1.34
 -29   1  13   42.09    4.81
 -29  -1  13   50.10    5.15
 -29  -1  13   49.81    4.38
 -31   1  13  230.43   11.94
 -31  -1  13  240.61   12.17
 -31  -1  13  263.83   11.58
 -33   1  13   33.63    4.90
 -33  -1  13   24.46    4.41
 -33  -1  13   35.87    4.77
  16   2  13   80.90   13.35
  16  -2  13   88.10   13.91
  14   2  13  954.91   44.69
  14  -2  13  762.87   41.18
  12   2  13   19.57    7.48
  12  -2  13   18.23    8.19
  10   2  13    9.82    5.20
  10  -2  13   16.64    6.65
   8  -2  13    4.56    3.68
   8   2  13    1.49    3.87
   6  -2  13  150.66   15.01
   6   2  13  131.91   14.07
  -4   2 -13  522.29   26.27
  -4  -2 -13  516.32   25.40
   4   2  13  550.80   17.92
   4  -2  13  541.57   28.82
   4   2  13  528.90   28.47
   2   2  13   81.61    5.23
  -2   2 -13   74.26    8.97
  -2  -2 -13   67.69    8.36
   2  -2  13   68.62   10.01
   2   2  13   81.32   10.50
   0   2  13   29.89    3.02
   0  -2 -13   19.84    4.52
   0   2 -13   24.52    5.17
   0  -2  13   27.41    6.39
   0   2  13   25.70    5.99
  -2   2  13   21.55    2.49
  -2  -2  13   17.48    5.12
  -2   2  13   29.89    6.28
   2   2 -13   17.38    4.42
   2  -2 -13   13.72    3.47
  -4   2  13  309.15   10.39
   4   2 -13  288.39    7.52
  -4  -2  13  308.56   17.87
  -4   2  13  325.92   18.24
   4   2 -13  304.90   14.80
   4  -2 -13  334.46   15.03
  -6   2  13 1598.14   51.17
  -6  -2  13 1624.91   51.82
  -6   2  13 1703.20   41.50
   6  -2 -13 1590.62   41.74
   8  -2 -13   32.76    2.85
   8   2 -13   35.92    3.03
  -8   2  13   33.77    2.32
  -8  -2  13   23.82    4.67
  -8   2  13   31.65    5.27
   8  -2 -13   27.80    2.50
 -10   2  13   15.21    3.60
 -10  -2  13   11.70    3.29
  10  -2 -13   15.03    1.94
  10   2 -13   16.63    2.02
  10  -2 -13   13.08    1.82
  12  -2 -13   -1.35    0.92
  12   2 -13    0.45    0.83
 -12  -2  13    1.93    1.87
 -12   2  13    1.24    1.71
  12   2 -13    0.39    0.74
 -14   2  13  263.68    9.52
  14  -2 -13  272.44    9.91
  14   2 -13  279.99    9.97
  14   2 -13  265.46   10.17
  14   2 -13  274.16    8.99
 -16   2  13  426.56   13.58
  16  -2 -13  439.93   13.99
  16   2 -13  431.81   13.92
 -16   2  13  402.17   14.25
 -16  -2  13  418.49   14.49
  16   2 -13  412.00   14.50
  16   2 -13  427.55   12.27
  18   2 -13  153.84    7.87
 -18   2  13  147.66    7.40
 -18  -2  13  154.51    7.53
  18  -2 -13  142.96    6.95
  18   2 -13  145.75    7.01
 -18   2  13  154.51    6.90
  18  -2 -13  147.53    6.06
  20  -2 -13   69.26    4.79
  20   2 -13   64.91    5.20
 -20   2  13   73.10    4.65
  20  -2 -13   64.23    4.59
  20   2 -13   71.92    4.90
 -20   2  13   63.85    4.80
 -20  -2  13   59.47    4.67
  20  -2 -13   58.46    3.45
  22   2 -13   38.00    4.21
  22  -2 -13   38.27    2.66
 -22  -2  13   35.15    3.82
 -22   2  13   37.26    3.86
  22  -2 -13   41.76    3.92
  24  -2 -13  115.14    6.96
 -24   2  13  105.15    6.87
 -24  -2  13  119.34    7.27
 -26  -2  13  390.08   14.20
  26  -2 -13  416.72   15.82
 -26   2  13  420.50   15.76
 -26  -2  13  400.54   15.61
 -28  -2  13   56.96    4.78
 -28   2  13   58.54    5.44
 -28  -2  13   55.35    5.29
  28  -2 -13   72.18    5.93
 -30  -2  13    7.01    2.04
 -30   2  13    7.47    2.50
 -30  -2  13    2.03    2.08
 -32  -2  13    3.73    2.00
 -32   2  13   -0.53    2.84
 -32  -2  13   -0.54    2.98
 -34  -2  13   70.30    6.49
  15   3  13    7.21    6.61
  15  -3  13    3.70    5.08
  13   3  13   -1.71    4.15
  13  -3  13    1.76    4.27
  11   3  13  254.96   20.73
  11  -3  13  204.45   19.12
   9   3  13  757.96   36.79
   9  -3  13  751.34   37.28
   7   3  13   -1.39    4.41
   7  -3  13   11.46    5.41
   5   3  13   13.29    5.46
   5  -3  13   20.48    6.01
  -5   3 -13   19.97    5.39
  -5  -3 -13   14.30    4.51
   3   3  13    5.08    4.03
   3  -3  13    2.62    3.39
  -3  -3 -13    6.30    3.78
  -3   3 -13    4.91    3.92
  -1   3 -13  201.87    6.94
  -1   3 -13  198.98   13.72
   1  -3  13  186.39   15.72
   1   3  13  192.35   15.80
  -1  -3 -13  197.46   12.80
   1   3 -13  721.35   27.44
   1  -3 -13  758.63   26.85
   1  -3 -13  671.08   23.46
   1   3 -13  726.87   18.64
  -1   3  13  673.79   30.69
  -1  -3  13  668.45   30.86
   3   3 -13   88.69    5.72
   3  -3 -13   72.83    6.82
  -3  -3  13   82.18    9.40
  -3   3  13   85.34    9.45
   3  -3 -13   79.18    6.00
   3   3 -13   78.38    7.46
   5   3 -13   71.80    5.03
  -5  -3  13   77.65    8.87
  -5   3  13   88.42    9.33
   5  -3 -13   67.14    4.60
  -7  -3  13    0.86    3.63
   7  -3 -13    2.22    1.13
   7   3 -13    4.01    1.28
  -7   3  13    2.48    2.73
   7   3 -13    4.86    1.50
   7  -3 -13    2.73    1.39
   9  -3 -13  394.38   13.77
   9   3 -13  434.90   14.14
  -9   3  13  400.89   19.03
  -9  -3  13  414.91   19.58
   9   3 -13  412.72   12.94
   9  -3 -13  401.68   12.97
   9   3 -13  431.10   13.22
  11   3 -13 1129.35   30.76
 -11   3  13 1180.67   37.61
 -11  -3  13 1142.66   37.95
  11  -3 -13 1178.94   30.51
  11   3 -13 1135.89   30.41
  11  -3 -13 1139.98   31.54
  11   3 -13 1178.69   31.22
 -11  -3  13 1142.28   27.78
  13   3 -13   11.33    1.80
 -13   3  13   12.34    3.27
 -13  -3  13    8.08    2.84
  13   3 -13   13.94    2.05
  13  -3 -13    9.36    1.74
  13   3 -13   12.62    1.96
  15   3 -13   -0.24    0.86
  15  -3 -13   -0.24    0.83
  15   3 -13   -1.06    0.83
  15  -3 -13    0.28    0.81
  15   3 -13   -0.32    1.05
 -15   3  13    0.27    1.08
  17  -3 -13    3.91    1.29
  17   3 -13    3.67    1.29
  17   3 -13    4.73    1.67
  17  -3 -13    2.46    1.18
  19  -3 -13  122.93    6.39
  19   3 -13  120.56    6.38
  19  -3 -13  126.91    6.30
 -19  -3  13  123.30    6.84
 -19   3  13  122.37    6.73
  21  -3 -13  274.19   10.41
 -21   3  13  289.72   11.69
 -21  -3  13  274.79   11.57
  21  -3 -13  302.52   11.42
 -23   3  13   37.48    3.89
 -23  -3  13   31.65    3.65
  23  -3 -13   39.38    3.82
 -25   3  13    8.20    2.26
 -25  -3  13    3.36    1.76
  25  -3 -13    4.76    1.71
  27  -3 -13    7.12    2.04
 -27  -3  13    5.94    1.99
 -27   3  13    0.44    2.44
 -27  -3  13    0.45    2.38
 -29   3  13  122.00    8.04
 -29  -3  13  111.77    7.80
 -29  -3  13  119.96    7.57
 -31   3  13  254.14   12.44
 -31  -3  13  253.53   12.51
 -31  -3  13  252.69   12.21
 -33  -3  13    0.53    1.95
 -16   4 -13   23.96    4.42
 -16  -4 -13   31.31    4.94
 -14   4 -13  223.62   12.89
 -14  -4 -13  229.15   13.13
  12   4  13  118.71   14.21
  12  -4  13  103.36   13.48
  10   4  13    1.45    4.41
  10  -4  13    3.05    5.03
   8   4  13    8.30    4.57
   8  -4  13    1.46    4.82
  -6   4 -13  241.89    9.17
  -6  -4 -13  215.57   12.95
   6   4  13  235.42   17.90
   6  -4  13  254.06   18.88
   4  -4  13  228.39   17.23
   4   4  13  195.92   15.69
  -4   4 -13  222.95    8.30
  -4  -4 -13  220.15   12.28
  -4  -4 -13  207.74   14.23
  -4   4 -13  215.10   15.17
   2  -4  13  160.66   14.63
   2   4  13  146.24   13.60
  -2   4 -13  172.66    6.71
  -2  -4 -13  166.53   11.62
  -2   4 -13  156.41   11.85
  -2  -4 -13  174.24   10.20
   0   4 -13   -0.70    2.21
   0  -4  13   -1.11    3.52
   0   4  13   -2.12    2.74
   0  -4 -13    1.22    2.09
   0  -4 -13    0.49    1.63
   2   4 -13    1.86    0.60
   2  -4 -13    3.47    2.54
  -2  -4  13    4.16    3.16
  -2   4  13    3.97    3.28
   2   4 -13    1.76    1.94
  -4   4  13   76.68    8.64
   4   4 -13   79.48    3.47
   4   4 -13   79.74    4.58
   4  -4 -13   80.89    5.74
  -4  -4  13   84.36    9.33
   6  -4 -13  213.30    7.95
   6   4 -13  215.32    7.99
   6   4 -13  208.04    7.21
  -6  -4  13  205.65   14.15
  -6   4  13  187.00   13.43
   6  -4 -13  206.69    9.31
  -8   4  13  139.94   11.02
   8  -4 -13  153.67    6.26
   8   4 -13  140.99    6.09
   8   4 -13  160.00    6.27
  -8  -4  13  145.28   11.56
   8  -4 -13  131.33    6.87
 -10  -4  13    1.58    2.71
 -10   4  13    2.26    2.29
  10   4 -13    1.95    1.39
  10  -4 -13    2.01    1.18
  10   4 -13    1.81    0.88
  10  -4 -13    1.19    0.91
 -12  -4  13    5.92    3.03
 -12   4  13    0.71    3.10
  12  -4 -13    3.02    1.51
  12   4 -13    1.51    1.11
  12  -4 -13    0.85    1.19
 -12  -4  13    3.52    0.83
  12  -4 -13    1.45    1.11
  12   4 -13    2.30    1.10
  14  -4 -13  226.14   10.19
 -14  -4  13  227.94    7.58
  14   4 -13  245.51    8.80
  14  -4 -13  230.56    8.65
 -14  -4  13  212.26   13.06
 -14   4  13  225.63   12.92
  16  -4 -13  221.37    9.78
  16  -4 -13  197.00    8.08
  16   4 -13  202.24    8.16
 -16   4  13  198.67   12.10
 -16  -4  13  207.14   12.54
  18  -4 -13  148.82    7.86
  18  -4 -13  160.22    7.29
  18   4 -13  154.93    7.20
  20  -4 -13    0.30    1.19
  20   4 -13   -0.30    1.17
  20  -4 -13   -1.41    1.74
  20  -4 -13    0.30    0.87
  22  -4 -13    4.20    1.85
 -22   4  13    5.86    2.05
 -22  -4  13    5.61    2.20
  24  -4 -13   14.74    2.55
 -24   4  13   14.15    3.16
 -24  -4  13   15.34    3.22
  26  -4 -13   91.61    6.24
 -26   4  13   79.27    6.33
 -26  -4  13   78.47    6.29
 -28   4  13   38.33    4.65
 -28  -4  13   43.14    4.98
 -28  -4  13   45.72    4.86
 -11   5 -13   37.56    4.53
  -9  -5 -13   -0.83    4.46
  -9   5 -13   11.30    2.56
  -7  -5 -13  355.07   17.96
   7   5  13  414.75   22.86
   5   5  13   -1.03    3.12
   5  -5  13    1.14    3.13
  -5  -5 -13   -0.67    1.75
   3  -5  13    1.07    3.10
   3   5  13    1.92    3.40
  -3  -5 -13    2.42    1.84
  -1  -5 -13   39.95    4.72
   1  -5  13   31.77    6.34
  -1  -5  13   14.60    4.46
  -1   5  13    8.57    4.30
   1  -5 -13   16.79    3.06
   1   5 -13   15.75    2.11
   3   5 -13  454.61   13.66
   3  -5 -13  433.49   16.65
  -3  -5  13  458.39   21.73
  -3   5  13  470.45   21.19
   5   5 -13    1.02    0.76
   5  -5 -13    1.14    1.47
  -5   5  13    0.74    2.62
  -5  -5  13    1.58    2.98
  -7   5  13   -1.46    2.50
  -7  -5  13   -0.75    2.49
   7   5 -13    0.49    0.70
   7  -5 -13    1.01    1.19
   9  -5 -13   16.16    2.38
   9  -5 -13   15.30    3.00
  -9  -5  13   17.12    4.38
  -9   5  13   14.03    3.96
   9   5 -13   16.98    1.78
  11  -5 -13    8.59    1.76
  11  -5 -13    8.45    2.29
 -11  -5  13    3.70    2.96
 -11   5  13   10.79    3.68
  11   5 -13   10.49    1.50
  13   5 -13  389.37   12.06
  13  -5 -13  387.51   15.55
 -13  -5  13  341.90   17.82
 -13   5  13  433.46   18.89
  13  -5 -13  348.05   12.10
 -13  -5  13  398.49   11.88
  15  -5 -13    0.46    1.63
 -15  -5  13   -0.72    4.41
 -15   5  13    0.70    2.04
 -15  -5  13   -0.19    0.84
  17  -5 -13   -0.90    1.97
 -17  -5  13    2.34    1.07
 -17  -5  13    2.87    2.86
 -17   5  13    0.71    2.52
 -19   5  13   21.08    4.39
  19  -5 -13   20.97    2.56
  19  -5 -13   20.06    3.40
  21  -5 -13    4.01    2.45
  -4  -6 -13   -0.68    1.86
  -2  -6 -13  503.58   20.40
   0  -6 -13    1.10    1.89
   2  -6 -13    1.96    1.56
   2  -6 -13    1.98    1.63
   2  -6 -13    1.80    1.91
   4  -6 -13    8.96    2.40
   4  -6 -13   10.70    2.90
   6  -6 -13   -0.96    2.53
   6  -6 -13   -0.58    2.07
   6  -6 -13    0.40    1.52
   8  -6 -13  273.15   13.56
   8  -6 -13  273.28   12.62
  10  -6 -13    0.57    2.03
  12  -6 -13    8.42    2.73
  14  -6 -13    4.39    2.14
  16  -6 -13   -2.73    3.04
  18  -6 -13  484.97   19.14
  20  -6 -13   -3.22    3.65
   6   0  14    1.60    3.59
  -4   0 -14 1031.94   39.71
   4   0  14  866.49   40.50
  -2   0 -14 2076.85   64.59
   2   0  14 2012.79   68.47
   0   0 -14  377.09   19.66
   0   0  14  322.23   21.14
  -2   0  14   49.19    7.76
   2   0 -14   59.06    7.24
  -4   0  14    5.17    3.79
   4   0 -14    2.80    2.57
  -6   0  14 1442.01   47.77
   6   0 -14 1467.73   44.02
   8   0 -14 1891.34   45.84
  -8   0  14 2019.42   57.98
 -10   0  14  220.30   13.18
  10   0 -14  221.39    8.67
  12   0 -14  107.68    5.50
 -12   0  14  102.10    3.94
 -12   0  14   96.83    8.09
  14   0 -14    9.24    1.73
 -14   0  14    9.86    1.20
 -16   0  14 1612.75   43.34
  16   0 -14 1654.70   42.73
 -18   0  14 2055.17   53.86
  18   0 -14 2089.22   53.16
 -20   0  14  287.74   11.69
  20   0 -14  294.31   11.70
  20   0 -14  295.57   11.36
 -22   0  14   43.10    4.10
  22   0 -14   48.33    4.33
 -22   0  14   39.58    2.62
 -24   0  14   -0.36    0.68
  24   0 -14   -0.86    1.25
 -24   0  14   -0.80    1.63
 -26   0  14  699.39   20.25
  26   0 -14  744.06   24.33
 -26   0  14  713.04   23.32
 -28   0  14  761.95   22.20
 -28   0  14  723.12   24.52
 -30   0  14  106.22    7.54
 -32   0  14   24.72    4.10
  17   1  14  383.73   29.54
  15   1  14   34.28    9.08
  15  -1  14   32.48    9.51
  13   1  14   11.83    6.77
  13  -1  14   11.97    7.31
  11   1  14    1.81    4.69
  11  -1  14    1.82    5.28
   9  -1  14  753.01   37.02
   9   1  14  649.30   34.92
   7  -1  14 1058.93   46.72
   7   1  14 1071.72   46.48
   5   1  14   87.92   12.02
   5  -1  14   88.65   12.37
  -5  -1 -14  102.94   11.27
   3  -1  14   20.28    6.25
   3   1  14   28.75    7.12
  -3  -1 -14   20.25    5.97
  -3   1 -14   27.31    6.52
   3   1  14   30.84    3.73
  -1   1 -14    4.89    3.35
  -1  -1 -14    1.90    2.75
   1  -1  14    5.35    4.24
   1   1  14    2.65    3.65
   1   1  14    0.78    1.38
  -1   1  14  789.24   25.46
   1   1 -14  853.37   32.32
   1  -1 -14  903.04   32.42
  -1  -1  14  878.53   36.68
  -1   1  14  934.47   37.40
   3  -1 -14 1275.66   39.55
   3   1 -14 1244.27   39.69
  -3  -1  14 1170.76   43.75
  -3   1  14 1218.37   44.03
  -5   1  14  106.64    6.37
  -5  -1  14  112.25   10.75
  -5   1  14  108.58   10.45
   5  -1 -14  125.50    9.15
   5   1 -14  108.82    8.62
  -7  -1  14   30.44    5.56
  -7   1  14   29.08    5.30
   7  -1 -14   29.06    2.21
  -9   1  14    8.34    3.33
  -9  -1  14    4.61    2.90
   9  -1 -14    6.20    1.64
   9   1 -14    4.22    1.50
   9  -1 -14    3.40    0.91
 -11   1  14 1621.18   48.59
 -11  -1  14 1585.70   48.42
  11  -1 -14 1591.96   41.43
  11   1 -14 1603.78   41.44
 -13  -1  14 1703.88   48.46
  13  -1 -14 1597.63   41.39
  13   1 -14 1657.61   41.51
 -13   1  14 1597.54   39.82
 -13  -1  14 1563.25   38.08
  15  -1 -14  176.03    7.57
  15   1 -14  160.97    7.38
 -15   1  14  181.91    6.75
  17   1 -14   53.05    4.10
  17   1 -14   53.14    2.56
 -17   1  14   53.17    3.37
  17  -1 -14   50.27    3.99
  17   1 -14   41.85    3.73
 -17  -1  14   51.14    4.13
  19  -1 -14   17.59    1.47
 -19   1  14   17.79    2.60
 -19  -1  14   19.57    2.64
  19  -1 -14   14.62    2.25
  19   1 -14   19.31    2.50
  21  -1 -14  638.48   16.13
 -21   1  14  604.43   20.08
 -21  -1  14  614.41   20.22
  21  -1 -14  646.45   19.83
  21   1 -14  625.67   19.65
  21  -1 -14  603.39   19.99
 -23  -1  14  796.47   25.05
 -23   1  14  800.47   25.07
  23  -1 -14  824.83   25.14
 -25  -1  14   53.83    3.78
 -25   1  14   45.51    4.62
 -25  -1  14   53.78    4.87
  25  -1 -14   59.01    5.08
 -27  -1  14    9.24    1.84
  27  -1 -14    9.16    2.34
 -27   1  14    5.34    2.20
 -27  -1  14    6.28    2.44
 -29   1  14   -2.89    2.61
 -29  -1  14   -1.94    2.74
 -29  -1  14    1.95    1.49
 -31  -1  14  569.09   19.01
 -31   1  14  547.96   20.55
 -31  -1  14  543.47   20.57
 -33  -1  14  364.95   14.97
 -33   1  14  359.32   15.94
 -33  -1  14  364.01   16.09
  16   2  14    2.01    5.81
  16  -2  14   -2.04    5.60
  14   2  14  441.27   29.53
  14  -2  14  381.12   28.43
  12   2  14    7.53    7.90
  12  -2  14   11.50    7.86
  10  -2  14   10.51    5.56
  10   2  14    3.45    3.87
   8  -2  14   16.07    6.91
   8   2  14   15.81    6.15
   6  -2  14    3.14    4.32
   6   2  14    1.55    3.48
  -4  -2 -14  497.85   24.79
  -4   2 -14  482.11   25.41
   4  -2  14  480.91   27.77
   4   2  14  454.02   27.16
  -2  -2 -14  520.04   24.50
  -2   2 -14  506.69   24.99
   2   2  14  516.32   17.03
   2  -2  14  479.08   27.34
   2   2  14  467.13   26.97
   0   2 -14   38.55    6.42
   0  -2 -14   35.44    5.85
   0   2  14   38.29    3.58
   0  -2  14   32.22    7.23
   0   2  14   40.55    7.57
  -2   2  14   21.52    2.58
  -2  -2  14   16.72    5.26
  -2   2  14   14.00    4.79
   2   2 -14   12.45    3.92
   2  -2 -14    8.15    3.41
   4   2 -14    2.80    0.44
   4  -2 -14    3.89    2.45
  -4   2  14    2.19    1.12
  -4   2  14    2.13    2.58
  -4  -2  14    8.77    4.26
   4   2 -14    0.67    2.31
   6  -2 -14 1432.81   37.59
  -6   2  14 1491.61   37.57
   6   2 -14 1452.18   43.67
  -6  -2  14 1418.53   48.53
  -6   2  14 1437.30   48.25
  -8   2  14    5.86    2.97
  -8  -2  14    1.73    2.50
  -8   2  14    6.62    1.26
   8  -2 -14    3.44    1.14
   8  -2 -14    4.20    1.34
   8   2 -14    6.47    1.65
 -10   2  14   21.75    4.21
  10   2 -14   18.03    2.24
  10  -2 -14   27.40    2.62
 -10   2  14   20.36    1.73
  10  -2 -14   21.26    2.28
  12   2 -14   19.61    2.17
 -12   2  14   23.19    4.40
 -12  -2  14   21.33    4.20
  12  -2 -14   23.38    2.50
  12   2 -14   25.91    2.62
  14   2 -14    3.59    1.05
  14  -2 -14    4.42    1.28
  14   2 -14    3.21    1.13
 -14  -2  14    2.73    2.34
 -14   2  14    4.51    1.17
  14   2 -14    2.47    1.13
  16   2 -14  711.62   19.15
  16   2 -14  722.76   21.63
 -16   2  14  694.30   20.26
  16  -2 -14  703.46   20.80
  16   2 -14  703.94   20.85
 -18   2  14  366.00   13.64
 -18  -2  14  397.77   14.07
 -18   2  14  390.84   12.80
  18  -2 -14  372.32   13.07
  18   2 -14  395.86   13.31
  18   2 -14  374.72   13.96
  18   2 -14  375.00   10.98
  18  -2 -14  378.71   11.95
 -20   2  14    3.19    1.38
  20  -2 -14    3.33    1.57
  20   2 -14    0.30    1.60
  20  -2 -14    2.95    0.94
  20   2 -14    1.18    1.14
 -20   2  14   -0.35    1.43
 -20  -2  14    0.35    1.29
  22  -2 -14    0.69    0.74
 -22   2  14    1.48    1.52
 -22  -2  14    0.38    1.50
  22  -2 -14   -0.36    0.98
  22   2 -14    0.89    1.16
  24  -2 -14    0.78    1.13
 -24   2  14   -0.80    1.60
 -24  -2  14   -0.81    1.78
  26  -2 -14  481.36   17.57
 -26   2  14  482.14   17.59
 -26  -2  14  473.42   17.60
  28  -2 -14   58.27    5.41
 -28  -2  14   56.97    4.58
 -28   2  14   52.76    5.12
 -28  -2  14   51.15    5.08
 -30   2  14    4.47    2.04
 -30  -2  14    6.05    2.36
 -32  -2  14   -3.24    2.85
 -32  -2  14    3.07    1.84
 -34  -2  14    2.00    1.77
  15   3  14   -1.88    5.16
  15  -3  14   -1.93    6.11
  13   3  14   -1.79    4.92
  13  -3  14    1.85    4.78
  11   3  14    6.94    5.28
  11  -3  14   12.50    6.13
   9   3  14  346.39   24.31
   9  -3  14  348.96   24.70
   7  -3  14   60.76   10.25
   7   3  14   72.40   11.10
   5  -3  14    1.46    3.79
   5   3  14   -1.43    4.34
  -3  -3 -14   -0.94    2.59
  -3   3 -14   -3.11    3.15
   3  -3  14    4.22    3.87
   3   3  14   -2.74    4.52
  -1   3 -14    1.05    0.74
  -1   3 -14    0.90    2.75
  -1  -3 -14    5.75    3.19
   1  -3  14   -1.32    4.03
   1   3  14   -1.29    3.54
   1   3 -14  438.41   20.77
   1  -3 -14  440.34   19.90
  -1  -3  14  468.22   25.13
  -1   3  14  404.92   23.55
   1   3 -14  465.69   12.60
  -3   3  14   16.74    5.13
  -3  -3  14   26.52    6.35
   3  -3 -14   22.43    4.06
   3   3 -14   17.72    3.98
  -5   3  14    2.07    3.14
  -5  -3  14    3.21    2.94
   5   3 -14    2.06    1.47
   5  -3 -14    0.86    0.87
   7  -3 -14    1.68    1.31
   7   3 -14    3.90    1.28
   7  -3 -14    3.39    1.22
   7   3 -14    2.87    1.31
  -7   3  14    3.67    3.26
  -7  -3  14    1.93    3.96
  -9  -3  14   13.08    4.01
  -9   3  14   20.93    4.68
   9   3 -14   17.44    1.98
   9   3 -14   16.06    2.38
   9  -3 -14   12.95    1.88
   9   3 -14   15.35    2.05
   9  -3 -14   11.80    2.10
  11   3 -14  623.16   18.58
 -11  -3  14  616.29   25.00
 -11   3  14  556.91   23.97
  11   3 -14  612.77   18.02
  11  -3 -14  608.54   17.84
  11   3 -14  596.60   17.80
  11  -3 -14  575.40   18.48
  13   3 -14  140.80    6.50
 -13  -3  14  134.57    4.25
  13  -3 -14  134.84    6.29
  13   3 -14  142.96    6.42
 -13  -3  14  132.90   10.08
 -13   3  14  143.49   10.32
  13   3 -14  139.86    6.71
  15   3 -14    3.45    1.38
  15   3 -14    2.94    1.12
 -15  -3  14    2.15    2.18
 -15   3  14    4.21    2.23
  15  -3 -14    1.76    1.17
  15   3 -14    1.52    1.16
  17  -3 -14   -0.54    0.85
  17   3 -14   -0.27    0.82
  17   3 -14   -0.36    1.09
  17  -3 -14    0.56    0.89
  17   3 -14   -0.41    0.77
  19   3 -14    0.40    1.11
  19  -3 -14   -0.58    1.71
  19   3 -14   -0.29    1.42
 -19   3  14   -1.03    1.57
 -19  -3  14    0.35    1.42
  19  -3 -14   -0.27    1.03
 -21  -3  14  203.19    9.46
 -21   3  14  199.97    9.30
  21  -3 -14  197.64    8.27
  21  -3 -14  188.99    8.83
  23  -3 -14    1.09    1.20
 -23   3  14    1.17    1.47
 -23  -3  14    2.38    1.50
  23  -3 -14    1.55    1.03
 -25   3  14   -0.41    2.01
 -25  -3  14   -2.96    2.12
  25  -3 -14    1.99    1.31
 -27  -3  14   -2.73    2.73
 -27   3  14   -1.33    2.57
  27  -3 -14    0.44    1.34
 -29  -3  14    2.52    1.81
 -29   3  14   -2.87    3.07
 -29  -3  14   -1.47    2.62
 -31  -3  14  166.69    9.99
 -31   3  14  164.33    9.84
 -31  -3  14  169.99    9.45
 -33  -3  14   19.96    3.44
  14  -4  14   66.49   12.14
 -14   4 -14   87.77    7.92
 -14  -4 -14   84.41    8.08
  12   4  14  165.12   16.94
  12  -4  14  159.12   17.12
  10   4  14   10.76    5.27
  10  -4  14    6.45    5.73
   8  -4  14   -3.11    4.72
   8   4  14   -1.48    4.50
  -6   4 -14    6.83    1.54
   6   4  14    8.23    4.71
   6  -4  14    4.31    4.17
  -4  -4 -14  156.83   12.26
  -4  -4 -14  135.79   10.00
  -4   4 -14  162.75    6.70
   4  -4  14  126.60   13.72
   4   4  14  141.93   14.04
  -2   4 -14  333.75   18.36
  -2  -4 -14  331.24   17.49
   2   4  14  359.09   21.40
   2  -4  14  372.74   22.29
  -2   4 -14  335.14   10.76
  -2  -4 -14  312.37   15.30
   0  -4 -14    0.55    1.90
   0   4 -14   -0.75    3.84
   0  -4  14   -1.21    3.32
   0   4  14    1.16    3.36
   0  -4 -14   -6.04    5.43
   2  -4 -14    0.49    1.50
   2   4 -14    2.32    0.68
  -2   4  14   -2.19    3.17
  -2  -4  14    5.69    3.90
   2   4 -14    1.29    2.37
   4  -4 -14   -1.07    1.42
   4   4 -14    0.65    0.62
  -4  -4  14   -1.07    3.09
  -4   4  14   -1.03    3.27
   4  -4 -14    4.37    2.26
   6  -4 -14   77.19    5.96
   6  -4 -14   73.80    5.28
  -6  -4  14   70.69    8.58
   6  -4 -14   85.28    4.67
   6   4 -14   77.46    4.57
  -6   4  14   63.45    8.49
   6   4 -14   83.70    3.96
  -8   4  14  253.63   15.77
  -8  -4  14  236.78   15.75
   8  -4 -14  256.63    9.24
   8  -4 -14  240.58   10.54
   8   4 -14  252.60    8.84
   8  -4 -14  253.09   10.79
   8   4 -14  264.08    9.28
 -10   4  14    0.84    2.43
  10  -4 -14   -0.35    1.79
 -10  -4  14    2.64    2.67
  10   4 -14    3.96    1.15
  10  -4 -14    3.20    1.16
  10   4 -14    0.21    1.16
  12   4 -14   -0.63    1.08
  12  -4 -14   -0.67    0.79
  12   4 -14    0.45    0.85
 -12   4  14   -0.79    2.60
 -12  -4  14    0.82    2.39
 -14  -4  14    6.92    1.05
 -14   4  14    5.25    3.08
 -14  -4  14    2.33    3.84
  14  -4 -14    9.78    1.69
  14   4 -14    8.65    1.57
  14  -4 -14    9.07    2.06
  14   4 -14    6.48    1.65
  16   4 -14   47.67    3.62
  16  -4 -14   52.28    3.74
 -16  -4  14   46.89    6.31
 -16   4  14   57.91    6.80
  16  -4 -14   50.25    4.44
 -18  -4  14  224.93   14.14
  18  -4 -14  258.13   10.00
  18   4 -14  259.06    9.95
  18  -4 -14  259.41   10.94
  20  -4 -14    0.71    1.17
  20  -4 -14    0.63    0.96
  20  -4 -14    0.30    0.98
  20   4 -14    0.30    0.99
 -22  -4  14   -0.77    2.20
  22  -4 -14   -0.34    1.02
  22  -4 -14   -0.35    1.62
  24  -4 -14    0.36    1.05
  24  -4 -14   -0.69    1.37
  26  -4 -14   43.28    4.25
 -26   4  14   41.15    4.76
  28  -4 -14  139.11    8.15
 -28   4  14  135.37    8.38
 -28  -4  14  133.61    8.50
  -9   5 -14    3.68    2.02
   7   5  14  155.20   14.23
  -7  -5 -14  168.47   12.10
   5  -5  14   87.83   10.76
   5   5  14   95.79   10.96
  -5  -5 -14   80.12    7.91
  -3  -5 -14    2.66    2.11
   3   5  14   -1.08    4.63
   3  -5  14    1.18    4.05
   1  -5  14    1.05    3.47
   1   5  14    0.96    3.05
  -1  -5 -14    2.98    2.19
  -1  -5  14   14.61    4.73
  -1   5  14    9.83    5.06
   1  -5 -14   17.62    3.26
  -3  -5  14  278.58   17.30
  -3   5  14  317.58   17.60
   3  -5 -14  274.78   12.77
  -5  -5  14   87.09    9.73
  -5   5  14   89.61    9.29
   5   5 -14  100.65    4.80
   5  -5 -14   84.63    6.32
  -7   5  14    1.65    2.93
  -7  -5  14    5.14    4.22
   7  -5 -14    1.90    1.64
   7   5 -14    2.00    0.90
  -9   5  14   11.54    4.22
  -9  -5  14   10.93    4.51
   9  -5 -14   14.78    2.41
   9   5 -14   19.31    1.92
   9  -5 -14   13.25    2.76
 -11  -5  14    0.83    3.23
 -11   5  14   -0.80    4.36
  11  -5 -14    0.96    1.52
  11   5 -14    0.75    0.79
  11  -5 -14    1.17    1.20
  13  -5 -14  204.15   10.45
 -13   5  14  185.34   12.59
 -13  -5  14  189.99   12.99
  15  -5 -14   37.28    4.45
 -15   5  14   45.04    6.12
 -15  -5  14   36.28    5.98
 -17  -5  14    0.78    2.66
 -17   5  14    0.77    2.11
  17  -5 -14    2.28    1.56
  19  -5 -14    3.59    1.98
 -19   5  14    9.38    3.29
  19  -5 -14    7.67    1.67
  21  -5 -14   10.27    2.90
  23  -5 -14  226.97   10.95
  -2  -6 -14   87.05    7.90
   0  -6 -14  311.47   14.97
   2  -6 -14    8.73    2.83
   4  -6 -14   51.69    5.27
   4  -6 -14   64.95    5.83
   6  -6 -14   16.37    2.92
   6  -6 -14   16.61    3.34
   6  -6 -14   15.45    3.51
   8  -6 -14   12.67    3.11
   8  -6 -14   18.66    3.56
  10  -6 -14  194.18   11.18
  12  -6 -14    6.27    2.45
  14  -6 -14   27.91    4.20
  16  -6 -14    7.15    2.77
  18  -6 -14   77.33    6.93
  20  -6 -14  211.00   11.61
  22  -6 -14   15.43    3.39
   6   0  15    1.69    4.39
   4   0  15    1.60    4.15
  -2   0 -15   -1.08    5.33
   2   0  15    7.43    5.45
   0   0 -15   58.08    9.45
   0   0  15   41.58    9.05
  -2   0  15    1.27    3.86
   2   0 -15   -1.70    4.05
  -4   0  15   -1.15    3.32
   4   0 -15   -0.75    2.58
  -6   0  15   -1.01    2.77
   6   0 -15    0.67    2.22
  -8   0  15    1.79    2.32
   8   0 -15    0.78    0.59
  10   0 -15    2.11    1.23
 -10   0  15   -0.80    2.95
  12   0 -15   -2.07    1.30
 -12   0  15   -0.75    2.56
  14   0 -15   -0.79    1.52
 -14   0  15   -0.12    0.53
  16   0 -15   -0.81    1.11
 -16   0  15    0.41    0.62
 -18   0  15    1.69    1.52
  18   0 -15   -0.29    1.11
  20   0 -15    1.40    1.28
 -20   0  15   -0.36    1.64
  22   0 -15   -0.39    1.00
 -22   0  15   -1.89    1.90
 -24   0  15   -0.16    0.60
  24   0 -15   -0.43    1.11
 -24   0  15    0.41    1.05
 -26   0  15   -0.20    1.16
  26   0 -15    0.95    1.63
 -26   0  15   -1.75    1.79
 -28   0  15    5.00    1.79
  28   0 -15    4.26    2.18
 -28   0  15    2.34    2.01
 -30   0  15   -2.01    2.80
 -30   0  15    1.62    1.92
  15   1  15   50.33   11.43
  15  -1  15   52.96   12.02
  13   1  15   28.95    8.89
  13  -1  15   10.41    6.04
  11  -1  15   -1.90    4.27
  11   1  15   -1.89    4.58
   9  -1  15   21.14    7.05
   9   1  15   22.74    7.36
   7  -1  15   72.79   11.61
   7   1  15   98.00   13.41
   5  -1  15  183.38   18.01
   5   1  15  200.29   18.40
   3   1  15   32.62    4.07
  -3  -1 -15   31.16    6.48
  -3   1 -15   35.37    6.97
   3  -1  15   34.07    8.05
   3   1  15   15.36    6.17
   1   1  15    9.10    2.29
  -1  -1 -15   14.97    4.67
  -1   1 -15   14.39    4.90
   1  -1  15   14.36    5.27
   1   1  15   19.96    6.27
  -1   1  15    8.81    2.14
  -1  -1  15    4.02    4.07
  -1   1  15    6.63    4.21
   1  -1 -15    5.30    3.03
   1   1 -15    5.47    3.02
  -3   1  15    4.24    1.87
   3  -1 -15   -0.78    3.94
  -3  -1  15   -4.93    5.17
  -3   1  15    1.22    4.02
  -5   1  15  219.15   15.42
  -5  -1  15  230.20   15.93
   5   1 -15  206.13   12.51
   5  -1 -15  225.37   12.80
   7   1 -15   30.11    4.80
   7  -1 -15   21.70    1.99
  -7   1  15   24.89    5.43
  -7  -1  15   24.30    5.30
   9  -1 -15    3.53    0.91
  -9  -1  15    3.46    2.75
  -9   1  15    3.39    3.01
 -11  -1  15   17.35    4.30
 -11   1  15   13.94    3.85
  11  -1 -15   17.96    2.32
  11   1 -15   23.50    2.62
 -13  -1  15  329.90    8.71
  13  -1 -15  337.31   11.81
  13   1 -15  339.23   11.86
 -13   1  15  350.20   16.94
 -13  -1  15  369.93   17.41
 -15   1  15  313.99   10.29
  15  -1 -15  332.43   11.69
  15   1 -15  333.15   11.67
 -17   1  15   40.94    2.89
 -17  -1  15   37.47    3.68
  17  -1 -15   34.64    3.33
  17   1 -15   27.62    3.12
  19   1 -15    4.15    1.38
 -19   1  15    2.09    0.96
 -19  -1  15    4.55    1.54
  19  -1 -15    3.89    1.43
  19   1 -15    5.40    1.43
  19   1 -15    4.35    0.70
 -19   1  15    3.59    1.10
 -19   1  15    3.56    0.47
  21  -1 -15    4.63    1.56
 -21   1  15    0.37    1.27
 -21  -1  15    4.47    1.74
  21  -1 -15    3.23    0.74
 -23   1  15    6.26    2.16
 -23  -1  15    5.91    2.05
  25  -1 -15  151.18    8.46
 -25   1  15  153.04    8.49
 -25  -1  15  139.27    8.19
 -27   1  15   23.96    3.64
 -27  -1  15   18.68    3.35
  27  -1 -15   27.14    3.66
 -27  -1  15   18.80    2.43
 -29   1  15    4.84    2.35
 -29  -1  15    6.33    2.57
  29  -1 -15    4.76    2.12
 -29  -1  15    7.02    1.80
 -31   1  15    1.04    2.77
 -31  -1  15    0.52    2.66
 -31  -1  15    6.03    1.90
 -33   1  15   16.57    3.85
 -33  -1  15   18.93    4.11
 -33  -1  15   24.06    3.66
  14   2  15   72.23   12.70
  14  -2  15   65.36   12.51
  12   2  15  310.27   25.55
  12  -2  15  278.64   24.82
  10   2  15  193.22   18.92
  10  -2  15  179.57   18.59
   8  -2  15   30.52    8.24
   8   2  15   23.49    6.90
   6  -2  15    1.67    4.32
   6   2  15    1.64    4.25
   4   2  15    7.84    5.38
   4  -2  15    1.59    3.85
  -2  -2 -15    4.06    5.34
  -2   2 -15    6.40    5.17
   2  -2  15    1.49    5.80
   2   2  15    4.41    5.71
   0   2  15  502.33   16.66
   0   2  15  490.34   27.19
   0  -2  15  471.54   26.95
   0  -2 -15  513.38   23.57
   0   2 -15  448.05   22.98
   2  -2 -15   68.77    7.84
   2   2 -15   80.07    8.49
  -2   2  15   68.52    9.89
  -2   2  15   77.60    5.05
   4   2 -15    0.73    2.41
  -4  -2  15    1.20    2.90
  -4   2  15   -1.17    3.04
   4   2 -15    0.52    0.31
  -4   2  15    0.27    0.92
   4  -2 -15    0.70    2.12
  -6   2  15  136.64    6.26
   6   2 -15  123.11    9.33
   6  -2 -15  131.58    6.11
  -6  -2  15  142.08   12.62
  -6   2  15  148.89   12.57
  -8   2  15  803.77   21.77
  -8  -2  15  807.30   31.96
   8  -2 -15  757.36   22.07
  10   2 -15  412.02   13.68
  10  -2 -15  399.69   13.46
  10  -2 -15  396.26   13.02
 -10  -2  15  399.37   20.05
 -10   2  15  417.63   20.11
 -10   2  15  403.10   11.96
  12  -2 -15   27.84    2.79
  12   2 -15   25.93    2.77
 -12   2  15   28.93    1.87
 -12  -2  15   25.50    4.78
  14  -2 -15    4.13    1.34
  14   2 -15    4.41    1.37
  14   2 -15    4.56    1.24
 -14  -2  15    9.85    3.18
 -14   2  15    5.13    2.60
  16  -2 -15    3.85    1.36
  16   2 -15    5.53    1.54
 -16   2  15    4.34    1.21
  16   2 -15    4.97    1.48
  16   2 -15    5.66    1.13
  18  -2 -15   21.34    2.66
  18   2 -15   21.46    2.63
  18   2 -15   13.79    1.57
  18   2 -15   17.75    2.56
 -18   2  15   16.84    2.16
  20   2 -15  495.60   17.30
  20  -2 -15  500.14   16.28
  20   2 -15  469.85   16.13
 -20   2  15  506.96   15.74
 -20   2  15  490.17   16.94
 -20  -2  15  488.14   16.99
  20  -2 -15  467.98   14.36
  22  -2 -15   41.62    3.94
  22  -2 -15   32.37    2.55
 -22  -2  15   44.70    4.20
 -22   2  15   27.68    3.47
  22   2 -15   37.99    4.26
 -24   2  15   -0.41    1.45
 -24  -2  15   -0.41    1.60
  24   2 -15   -0.49    1.28
  24  -2 -15   -0.40    1.02
 -26  -2  15   36.24    4.25
  26  -2 -15   29.10    3.67
 -26   2  15   29.14    3.76
 -28  -2  15   50.96    5.15
  28  -2 -15   52.37    5.06
 -28   2  15   43.69    4.82
 -30   2  15  161.51    9.45
  30  -2 -15  164.65    9.69
 -30  -2  15  142.55    9.10
 -30  -2  15  150.79    8.14
 -32   2  15    4.82    2.56
 -32  -2  15    9.23    2.82
 -34  -2  15    2.35    1.83
  15   3  15   13.68    7.17
  13   3  15    1.87    5.15
  13  -3  15    1.92    4.98
  11  -3  15    1.87    4.85
  11   3  15   -1.83    4.73
   9  -3  15   21.06    7.38
   9   3  15   10.27    6.47
   7  -3  15   38.57    8.63
   7   3  15   40.68    8.77
   5  -3  15   54.49   10.56
   5   3  15   57.84   10.14
   3  -3  15    1.50    4.56
   3   3  15    1.47    4.25
   1  -3  15   -1.42    4.51
   1   3  15   -4.16    5.08
  -1   3 -15    1.07    0.87
  -1   3 -15    0.95    2.76
  -1  -3 -15   -4.35    3.99
  -1   3  15    3.88    3.56
  -1  -3  15   11.96    4.87
   1   3 -15    8.09    1.13
   1  -3 -15    7.70    3.24
   1   3 -15   10.11    3.54
  -3   3  15   -1.22    4.32
  -3  -3  15    5.01    3.80
   3  -3 -15    6.79    2.71
   3   3 -15    1.47    3.01
   5   3 -15   60.46    6.54
  -5   3  15   60.07    8.71
  -5  -3  15   54.74    8.35
   5  -3 -15   48.22    3.95
   7  -3 -15    2.60    1.40
   7   3 -15    2.12    1.31
   7   3 -15    2.37    1.28
  -7  -3  15    1.07    2.93
  -7   3  15    2.05    3.12
   9  -3 -15   -0.25    1.06
   9   3 -15   -0.51    1.19
   9   3 -15   -0.32    0.92
   9  -3 -15    0.29    1.15
  -9  -3  15   -0.97    3.20
  -9   3  15    0.93    2.26
 -11  -3  15   40.01    6.14
 -11   3  15   45.70    6.39
  11  -3 -15   50.79    3.95
  11  -3 -15   46.93    3.59
  11   3 -15   40.66    3.34
  11   3 -15   53.00    3.99
  11   3 -15   47.50    3.51
  13   3 -15   13.31    2.07
  13  -3 -15   12.68    1.96
  13   3 -15   12.53    1.93
 -13  -3  15    9.07    3.22
 -13   3  15   20.58    4.30
  13   3 -15   16.93    2.26
 -15   3  15   93.37    8.42
  15  -3 -15   99.11    5.37
  15   3 -15   85.88    5.13
 -15  -3  15   89.13    8.64
  15   3 -15   95.34    5.06
  15   3 -15   91.72    5.55
  17   3 -15    6.04    1.78
 -17  -3  15    2.31    2.54
  17   3 -15    3.33    1.35
  17  -3 -15    5.24    1.50
  17   3 -15    3.87    1.15
  17  -3 -15    5.21    1.55
  19   3 -15   -0.40    1.33
  19  -3 -15    2.51    1.14
  19  -3 -15    1.48    1.12
  19   3 -15    2.07    1.18
  21  -3 -15   -0.54    1.13
 -21   3  15    0.38    1.29
 -21  -3  15   -0.38    1.57
  23  -3 -15    2.61    1.15
 -23   3  15    2.00    1.32
  23  -3 -15    2.57    1.39
  25  -3 -15  126.41    7.45
 -25   3  15  129.05    7.77
 -25  -3  15  131.90    7.89
 -27  -3  15    6.45    2.50
 -27   3  15    2.71    2.49
  27  -3 -15    9.24    2.17
 -29  -3  15   -0.41    1.44
  29  -3 -15   -0.97    1.47
 -31  -3  15    5.30    2.29
 -31  -3  15   -1.05    3.66
 -31   3  15   -1.54    3.60
 -33  -3  15   -0.49    1.85
 -14   4 -15   -0.64    3.76
  12   4  15   -1.70    4.40
  12  -4  15   -1.77    6.49
  10   4  15    1.62    8.78
  10  -4  15    3.40    8.09
   8   4  15    4.71    4.77
   8  -4  15   -1.65    4.78
   6  -4  15   -1.52    4.19
   6   4  15    1.46    4.23
   4  -4  15   -1.40    6.39
   4   4  15   -2.67    4.90
  -4   4 -15    1.70    1.05
   2  -4  15    4.09    4.51
   2   4  15   -3.93    7.19
  -2   4 -15    1.09    0.81
  -2  -4 -15   -0.82    4.67
   0  -4 -15   12.26    5.30
   0   4 -15   14.50    4.85
   0   4  15   26.45    6.54
   0  -4  15   20.96    6.48
  -2  -4  15    3.72    4.68
  -2   4  15    1.19    3.78
   2   4 -15    2.11    3.29
  -4  -4  15    2.33    3.37
  -4   4  15    5.64    3.43
   4  -4 -15    1.47    1.21
   4   4 -15    1.43    0.68
   6   4 -15    2.34    0.84
  -6   4  15    1.07    3.39
  -6  -4  15    6.66    4.43
   6  -4 -15    1.79    1.31
   6  -4 -15    3.00    1.12
   6   4 -15    4.01    1.30
   8  -4 -15    0.23    0.83
   8   4 -15    0.24    0.90
   8  -4 -15   -1.43    1.50
   8   4 -15   -0.98    0.76
  -8   4  15    3.02    3.19
  -8  -4  15   -1.05    2.73
 -10   4  15    9.29    3.72
  10  -4 -15   12.02    1.80
  10   4 -15   15.30    2.03
  10  -4 -15   12.83    2.35
 -10  -4  15   13.66    4.48
  10   4 -15   13.72    1.94
  12   4 -15    2.47    1.18
  12   4 -15    2.86    1.11
  12  -4 -15    1.88    0.97
 -12   4  15    4.36    3.10
 -12  -4  15    0.91    2.90
  14  -4 -15    0.78    1.18
  14   4 -15    1.84    1.19
 -14  -4  15    1.23    0.61
  14   4 -15    1.26    1.04
  14  -4 -15    2.19    1.30
  14   4 -15   -0.25    1.42
 -14  -4  15    0.86    2.60
 -14   4  15    0.82    3.02
 -16   4  15   19.99    4.22
 -16  -4  15   12.19    1.33
  16   4 -15   13.15    2.05
  16  -4 -15   13.97    2.49
  16  -4 -15   15.30    2.16
  16   4 -15   13.30    1.99
 -18  -4  15   22.25    4.73
 -18   4  15   16.65    4.25
  18  -4 -15   12.51    2.04
  18  -4 -15   15.67    2.65
  18   4 -15   17.59    2.38
  20  -4 -15    5.75    1.84
 -20  -4  15    0.82    2.92
  22  -4 -15    4.47    1.58
  22  -4 -15    4.23    1.68
 -24   4  15    0.41    2.42
 -24  -4  15    0.84    2.70
  24  -4 -15    3.80    1.68
  26  -4 -15    3.61    1.65
  28  -4 -15    7.94    2.21
 -28   4  15   -2.79    3.56
 -28  -4  15   -1.43    3.60
 -30  -4  15   -0.51    2.98
 -30   4  15   -1.48    3.00
 -30  -4  15    0.97    1.48
   7   5  15   42.66    8.01
   5   5  15  188.23   15.96
   3  -5  15    5.05    4.01
   3   5  15   -1.17    5.24
  -3  -5 -15   -0.72    2.65
  -1  -5 -15    7.28    2.71
   1  -5  15    2.28    4.55
   1   5  15    8.40    4.41
   1  -5 -15   26.73    4.18
  -1  -5  15   22.62    5.69
  -1   5  15   18.04    4.80
   3  -5 -15   30.06    4.14
  -3   5  15   29.42    6.00
  -3  -5  15   24.03    5.86
   5  -5 -15  300.09   13.68
  -5  -5  15  342.67   19.61
  -5   5  15  346.05   19.11
  -7   5  15    2.77    3.49
  -7  -5  15    0.96    3.92
   7  -5 -15    4.71    2.18
  -9  -5  15    8.44    5.23
  -9   5  15    9.12    3.65
   9  -5 -15   14.14    2.61
  11  -5 -15  181.56    9.89
  11  -5 -15  164.70    8.26
 -11  -5  15  178.34   13.39
 -11   5  15  179.27   13.13
 -13   5  15   24.95    5.18
  13  -5 -15   17.27    3.13
 -15  -5  15  145.75   11.86
 -15   5  15  153.40   11.98
  15  -5 -15  176.69    9.52
  17  -5 -15   13.02    2.82
 -17   5  15   23.29    5.07
  19  -5 -15   18.06    3.06
 -19   5  15   12.40    3.73
 -21   5  15   14.37    4.53
  21  -5 -15   13.82    2.88
  23  -5 -15   12.81    3.10
  -2  -6 -15   64.48    7.01
   0  -6 -15  484.45   20.37
   2  -6 -15    1.20    2.05
   4  -6 -15   22.64    3.73
   6  -6 -15  251.37   13.21
   8  -6 -15   16.06    3.51
  10  -6 -15  303.22   14.65
  12  -6 -15   -0.58    2.06
  14  -6 -15   25.05    4.05
  16  -6 -15  119.27    8.47
  18  -6 -15   30.71    4.55
  20  -6 -15  341.61   15.29
   4   0  16   23.81    7.49
   2   0  16  414.66   26.42
   0   0 -16 2540.38   74.88
   0   0  16 2408.73   80.37
   2   0 -16   44.87    6.70
  -2   0  16   35.68    7.81
   4   0 -16    0.81    2.21
  -4   0  16   -1.26    3.46
  -6   0  16   35.72    6.89
   6   0 -16   25.36    4.69
  -8   0  16  652.20   28.13
   8   0 -16  635.05   16.61
 -10   0  16 3654.49   96.60
  10   0 -16 3425.40   85.95
 -12   0  16  164.05   11.85
  12   0 -16  155.69    7.37
  14   0 -16   -0.28    1.19
 -14   0  16    1.55    2.14
 -14   0  16    0.11    0.50
 -16   0  16   16.51    1.61
  16   0 -16   14.16    2.17
 -18   0  16  418.02   12.25
  18   0 -16  409.68   14.25
 -20   0  16 1887.66   51.66
  20   0 -16 1992.85   51.81
  20   0 -16 1963.38   50.81
 -22   0  16   80.25    5.91
  22   0 -16   92.20    6.12
 -24   0  16    0.61    0.66
  24   0 -16    0.43    1.17
 -24   0  16   -0.41    1.37
 -26   0  16   27.20    2.35
 -26   0  16   20.82    3.32
  26   0 -16   25.99    3.57
 -28   0  16  351.12   11.60
 -28   0  16  337.70   14.44
  28   0 -16  352.23   15.21
  30   0 -16  995.57   32.09
 -30   0  16  979.71   27.78
 -30   0  16  996.66   31.21
 -32   0  16   56.83    5.83
  13   1  16   -2.16    5.22
  13  -1  16    2.17    5.62
  11   1  16    1.98    5.13
  11  -1  16    3.99    5.16
   9  -1  16    9.26    5.63
   9   1  16   12.88    6.75
   7  -1  16  255.17   21.92
   7   1  16  291.38   22.88
   5  -1  16 1542.86   60.66
   5   1  16 1547.90   60.48
   3  -1  16   13.21    6.06
   3   1  16   19.66    7.66
  -1  -1 -16    1.05    3.46
  -1   1 -16   -1.08    3.69
   1   1  16   -0.43    1.49
   1  -1  16   -1.54    3.99
   1   1  16   -1.53    3.96
   1  -1 -16   38.14    6.31
   1   1 -16   41.27    6.68
  -1   1  16   28.60    3.68
  -1   1  16   31.49    7.34
  -1  -1  16   34.63    7.75
  -3   1  16  407.10   23.68
  -3  -1  16  405.26   23.63
  -3   1  16  345.38   14.24
   3  -1 -16  369.00   19.04
   3   1 -16  412.86   20.02
  -5   1  16 2269.65   68.41
  -5  -1  16 2142.87   67.73
   5   1 -16 2273.29   62.18
   5  -1 -16 2260.37   61.65
  -7  -1  16   24.71    5.67
  -7   1  16   13.79    4.78
   7   1 -16   16.89    4.03
   7  -1 -16   13.27    3.96
   7  -1 -16   19.33    1.90
  -7   1  16   15.80    2.66
  -9  -1  16   -0.97    3.21
  -9   1  16   -1.90    4.00
   9  -1 -16   -1.17    0.79
 -11  -1  16   46.50    6.80
 -11   1  16   36.36    5.96
  11  -1 -16   41.00    3.56
  11   1 -16   45.05    3.64
  13  -1 -16  703.68   21.32
  13   1 -16  732.58   21.47
 -13   1  16  734.84   28.51
 -13  -1  16  776.48   28.91
 -15   1  16 1693.23   41.98
 -15  -1  16 1634.12   40.16
  15  -1 -16 1719.78   43.93
  15   1 -16 1708.37   43.92
 -15   1  16 1720.16   51.63
 -15  -1  16 1724.70   51.58
  17  -1 -16   54.67    4.14
  17   1 -16   50.48    4.07
 -17   1  16   52.89    3.30
  19   1 -16    1.40    1.16
  19  -1 -16   -0.31    1.52
  19   1 -16    0.31    1.52
  19   1 -16    2.25    0.63
 -19   1  16    1.04    0.87
 -19   1  16   -0.37    1.30
 -19  -1  16    0.73    1.06
  21   1 -16   44.13    4.16
  21  -1 -16   46.98    2.52
 -21   1  16   50.60    3.49
 -21   1  16   45.89    4.32
 -21  -1  16   36.49    3.92
  23  -1 -16  281.40    8.03
 -23   1  16  293.63   12.34
 -23  -1  16  298.33   12.48
  23  -1 -16  297.48   12.18
 -25   1  16 1094.38   32.82
 -25  -1  16 1122.47   33.05
  25  -1 -16 1112.83   32.93
 -27  -1  16   18.78    2.33
  27  -1 -16   19.88    3.24
 -27   1  16   14.17    3.13
 -27  -1  16   15.66    3.21
  29  -1 -16    2.10    1.52
 -29  -1  16    0.29    1.20
 -29   1  16   -0.98    2.16
 -29  -1  16   -0.99    2.03
  31  -1 -16   12.61    3.02
 -31   1  16    7.33    2.55
 -31  -1  16    6.86    2.52
 -31  -1  16    9.53    2.05
 -33  -1  16  187.81    9.36
 -33   1  16  183.99   10.86
 -33  -1  16  197.23   11.08
  14   2  16   18.85    7.91
  14  -2  16    8.49    6.16
  12   2  16  274.43   24.52
  12  -2  16  251.03   23.79
  10  -2  16  245.93   22.64
  10   2  16  244.28   22.40
   8  -2  16   19.64    7.33
   8   2  16   19.35    6.85
   6  -2  16   15.81    6.24
   6   2  16    5.21    5.28
   4  -2  16   62.54   10.67
   4   2  16   34.98    8.96
   2  -2  16    3.19    5.06
   2   2  16   14.11    6.43
   0  -2  16  841.08   38.67
   0   2  16  864.42   38.82
   0   2  16  816.97   25.16
   0  -2 -16  831.50   32.89
   0   2 -16  896.12   34.36
  -2   2  16   59.21    4.50
  -2   2  16   61.93    9.77
  -2  -2  16   63.06    9.61
   2   2 -16   42.57    6.68
   2  -2 -16   61.28    7.37
  -4  -2  16   40.29    7.88
  -4   2  16   48.59    8.59
   4   2 -16   42.05    6.18
  -4   2  16   55.43    4.13
   4   2 -16   43.57    1.77
   4  -2 -16   46.37    6.14
  -6   2  16   55.14    8.58
  -6  -2  16   55.54    8.41
   6  -2 -16   54.69    6.27
   6  -2 -16   50.99    3.67
  -6   2  16   55.42    3.99
   6   2 -16   60.06    6.68
   8  -2 -16  485.21   15.15
  -8   2  16  495.69   15.04
  -8   2  16  473.38   23.94
  -8  -2  16  497.45   24.59
  10  -2 -16  601.73   17.97
 -10   2  16  608.03   17.15
 -10   2  16  664.37   27.41
 -10  -2  16  602.35   26.75
  10   2 -16  604.54   18.70
  10  -2 -16  604.76   18.68
 -12   2  16   23.88    1.89
 -12  -2  16   22.09    5.01
 -12   2  16   17.20    4.48
  12  -2 -16   19.95    2.53
  12   2 -16   19.01    2.50
  14   2 -16   26.99    2.84
 -14  -2  16   28.01    4.92
 -14   2  16   22.03    4.70
  14  -2 -16   22.70    2.62
  14   2 -16   23.87    2.47
  16  -2 -16   30.87    3.13
  16   2 -16   36.87    3.36
  16   2 -16   31.06    3.22
  16   2 -16   33.88    2.70
 -16  -2  16   30.27    5.32
 -16   2  16   39.37    5.82
 -16   2  16   33.40    2.92
  18   2 -16   15.07    2.44
  18  -2 -16   17.96    2.56
  18   2 -16   18.00    2.53
 -18   2  16   22.75    2.44
  18   2 -16   18.91    1.85
  20   2 -16  566.04   15.37
  20  -2 -16  542.41   16.41
 -20   2  16  586.54   17.59
  20   2 -16  569.20   19.21
 -20   2  16  539.96   18.90
 -20  -2  16  572.85   19.23
  20  -2 -16  591.84   18.42
  20   2 -16  588.44   18.42
 -22   2  16   14.68    2.79
 -22  -2  16   12.41    2.57
  22   2 -16   15.67    2.90
  22  -2 -16   18.38    2.79
  22  -2 -16   17.08    1.93
 -24  -2  16    2.55    1.46
 -24   2  16    2.94    1.64
  24   2 -16    6.35    2.15
  24  -2 -16    5.57    1.75
  24  -2 -16    3.36    0.97
  26   2 -16   11.21    2.73
  26  -2 -16   10.01    2.41
 -26   2  16   11.57    2.74
 -26  -2  16   10.34    2.58
  28  -2 -16  135.70    8.28
 -28   2  16  136.03    8.41
 -28  -2  16  124.38    8.12
  30  -2 -16  254.46   12.36
 -30   2  16  230.56   11.85
 -30  -2  16  242.73   12.24
 -30  -2  16  247.84   10.66
 -32  -2  16    4.39    2.10
 -32   2  16    0.54    3.04
 -34  -2  16    7.56    2.27
  13   3  16   58.66   11.26
  13  -3  16   50.15   11.69
  11   3  16   26.73    8.22
  11  -3  16   19.62    7.43
   9   3  16   17.98    7.55
   9  -3  16    7.37    5.60
   7  -3  16   11.87    6.40
   7   3  16    1.65    6.43
   5  -3  16   29.70    9.10
   5   3  16   32.32    8.53
   3  -3  16  128.01   14.54
   3   3  16  136.05   14.99
  -1  -3 -16   67.33    8.26
   1   3  16   66.94   10.93
   1  -3  16   73.07   11.10
   1   3 -16   59.33    2.95
   1   3 -16   67.81    8.13
   1  -3 -16   61.98    7.38
  -1  -3  16   71.43   10.56
  -1   3  16   65.50    9.82
   3  -3 -16    2.20    2.42
   3   3 -16    2.35    2.88
  -3  -3  16    5.40    4.28
  -3   3  16   -3.96    5.66
   5   3 -16   62.35    6.73
  -5  -3  16   55.49    8.52
  -5   3  16   61.75    9.08
   5  -3 -16   55.41    4.27
   7   3 -16  153.35    7.81
  -7   3  16  138.58   12.75
  -7  -3  16  119.67   12.39
   7  -3 -16  130.69    6.80
   9  -3 -16   64.17    4.73
  -9   3  16   73.98    8.93
   9  -3 -16   68.89    4.57
   9   3 -16   71.34    4.71
   9   3 -16   78.55    5.28
  -9  -3  16   56.35    8.31
 -11   3  16   35.83    6.36
 -11  -3  16   34.34    6.43
  11  -3 -16   39.59    3.66
  11   3 -16   42.46    3.80
  11   3 -16   47.05    3.54
  11  -3 -16   38.99    3.44
  11   3 -16   42.89    3.58
 -13   3  16    8.77    3.69
 -13  -3  16    8.14    3.43
  13   3 -16   17.49    2.33
  13   3 -16   15.98    2.16
  13  -3 -16   12.93    2.10
  13   3 -16   11.40    2.01
  15   3 -16   74.54    4.89
 -15   3  16   65.07    7.44
 -15  -3  16   62.22    2.11
  15   3 -16   69.14    4.37
  15  -3 -16   63.93    4.32
  15   3 -16   69.27    4.54
 -17   3  16  213.13   13.43
 -17  -3  16  220.34   13.97
  17   3 -16  219.65    9.63
  17   3 -16  192.32    7.87
  17  -3 -16  192.55    8.54
  17   3 -16  197.07    8.58
  19   3 -16   45.92    4.42
  19   3 -16   42.42    3.11
  19  -3 -16   53.77    3.99
  19  -3 -16   50.45    4.05
  19   3 -16   46.91    4.01
  21   3 -16   54.78    5.02
  21  -3 -16   57.41    4.11
 -23  -3  16    0.42    1.21
 -23   3  16    0.41    1.13
  23  -3 -16    0.38    0.97
  23  -3 -16    0.79    1.00
 -25   3  16   26.11    3.67
 -25  -3  16   26.07    3.75
  25  -3 -16   25.55    3.35
  25  -3 -16   33.21    3.05
  27  -3 -16   70.48    5.68
 -27   3  16   63.72    5.73
 -27  -3  16   60.78    5.71
  29  -3 -16   28.07    3.83
 -29   3  16   23.61    3.94
 -29  -3  16   21.97    3.92
  31  -3 -16   27.86    3.97
 -31   3  16   18.14    3.83
 -31  -3  16   14.28    3.66
 -31  -3  16   21.46    3.39
 -33  -3  16    8.44    2.40
 -35  -3  16   15.96    3.36
  12   4  16    8.86    7.08
  12  -4  16   12.94    7.76
  10   4  16   -1.70   10.35
  10  -4  16   -7.14   10.47
   8   4  16   73.33   11.86
   8  -4  16   82.30   12.76
   6   4  16   38.69    8.67
   6  -4  16   37.08    8.14
   4  -4  16   52.06    9.62
   4   4  16   54.17    9.41
  -2   4 -16   17.64    1.91
   2  -4  16   14.59    5.68
   2   4  16    7.05    6.07
   0  -4 -16   20.82    4.71
   0  -4  16   15.50    6.47
   0   4  16   24.46    7.06
  -2   4  16   59.39    9.49
  -2  -4  16   72.28   10.28
   2   4 -16   52.08    7.01
  -4  -4  16   18.94    6.25
  -4   4  16   22.04    6.36
   4  -4 -16   18.05    2.79
   6  -4 -16   57.81    4.16
   6   4 -16   58.56    4.18
   6  -4 -16   56.95    4.76
  -6   4  16   51.28    8.44
  -6  -4  16   56.85    8.82
   6   4 -16   51.02    3.24
   8   4 -16   29.01    2.88
   8  -4 -16   28.43    3.41
   8  -4 -16   30.64    2.89
   8   4 -16   29.13    2.52
  -8   4  16   31.15    6.56
  -8  -4  16   39.05    7.32
  10  -4 -16    1.45    1.67
  10   4 -16    8.02    1.50
  10  -4 -16    7.44    1.64
  10   4 -16    6.00    1.49
 -10   4  16    8.15    3.74
 -10  -4  16    5.35    3.54
 -12  -4  16  136.79   11.94
 -12   4  16  124.88   11.39
  12  -4 -16  137.75    6.44
  12   4 -16  131.07    6.35
  12  -4 -16  122.70    7.25
  12   4 -16  143.87    6.76
 -14  -4  16   41.72    6.92
 -14   4  16   48.55    7.31
  14  -4 -16   50.41    3.76
  14   4 -16   45.12    3.67
  14   4 -16   44.27    3.93
  16  -4 -16  124.96    6.36
  16   4 -16  119.56    6.22
 -16  -4  16  116.06    4.21
  16  -4 -16  125.14    7.30
  16   4 -16  123.37    6.46
 -16   4  16  120.98   10.52
 -16  -4  16  101.08   10.03
  18  -4 -16   41.06    3.98
 -18   4  16   30.23    5.60
  18  -4 -16   36.05    3.34
  18   4 -16   33.41    3.20
 -20  -4  16    0.88    2.42
 -20   4  16    0.86    2.50
  20  -4 -16    1.11    1.35
  22  -4 -16   98.20    6.19
  22  -4 -16   99.75    6.23
  24  -4 -16   49.97    4.42
  24  -4 -16   37.48    3.90
  26  -4 -16   69.43    5.43
 -26   4  16   59.02    5.63
 -26  -4  16   71.72    6.14
  28  -4 -16   23.39    3.31
 -28   4  16   13.72    3.32
 -28  -4  16   14.02    3.59
 -30   4  16   -2.50    3.30
 -30  -4  16   -3.08    3.48
 -30  -4  16    3.32    1.74
   5   5  16   14.53    6.18
   3   5  16   -1.25    7.08
   1  -5  16   18.39    5.73
   1   5  16    9.11    4.90
   1  -5 -16   71.10    5.96
  -1  -5  16   74.28    9.93
  -1   5  16   76.27    9.70
  -3   5  16   94.40   10.57
  -3  -5  16  112.52   11.74
   3  -5 -16   91.96    6.67
   3  -5 -16   98.55    7.77
   5  -5 -16   27.92    3.99
  -5   5  16   25.18    5.95
   5  -5 -16   22.83    3.44
  -5  -5  16   26.50    6.26
  -7   5  16    3.06    3.62
  -7  -5  16   -1.06    3.75
   7  -5 -16   -1.31    2.30
  -9  -5  16   12.39    5.61
  -9   5  16   16.02    4.95
   9  -5 -16   13.40    2.95
  11  -5 -16  155.72    8.75
 -11   5  16  150.52   12.72
 -11  -5  16  142.01   12.46
  13  -5 -16  184.89    9.97
 -13   5  16  158.98   13.05
 -13  -5  16  176.63   13.52
  15  -5 -16    2.87    1.91
 -15  -5  16    7.53    4.04
 -15   5  16   -0.92    4.84
 -17   5  16   24.08    5.31
  17  -5 -16   17.03    3.12
 -19   5  16    8.87    3.45
  19  -5 -16    9.64    2.39
  21  -5 -16   65.76    5.73
 -21   5  16   67.81    8.01
  23  -5 -16   82.13    6.37
 -23   5  16   73.73    8.58
  25  -5 -16    6.05    2.28
   0  -6 -16    2.14    2.26
   2  -6 -16  115.50    8.95
   4  -6 -16    0.59    1.96
  10  -6 -16   -0.59    2.31
  12  -6 -16   55.12    5.85
  14  -6 -16   -0.58    1.59
  16  -6 -16   96.91    7.67
  18  -6 -16   43.67    5.21
   4   0  17   -1.80    4.37
   2   0  17    1.70    5.15
   0   0  17    1.59    5.04
   2   0 -17   21.83    6.63
  -2   0  17    7.40    6.22
   4   0 -17    0.86    2.22
  -4   0  17   -4.12    4.36
  -6   0  17   -1.23    2.98
   6   0 -17   -1.55    2.56
   8   0 -17    0.11    0.47
  -8   0  17    1.10    2.86
 -10   0  17    1.00    2.74
 -12   0  17   -0.92    2.78
  12   0 -17    0.88    1.01
 -14   0  17    0.86    1.93
  14   0 -17   -0.29    0.93
 -16   0  17    0.13    0.53
 -16   0  17   -0.82    2.26
  16   0 -17   -1.49    1.30
  18   0 -17   -0.62    1.32
 -18   0  17    0.45    0.71
 -20   0  17    0.70    0.85
  22   0 -17    1.57    1.30
 -22   0  17   -0.81    1.49
  24   0 -17    0.86    1.31
 -24   0  17   -0.43    1.11
  26   0 -17    0.94    1.43
 -26   0  17    0.17    0.72
 -26   0  17   -0.45    1.61
  28   0 -17    0.52    1.43
 -28   0  17   -0.96    1.97
 -28   0  17   -0.40    1.04
  30   0 -17    1.73    1.97
 -30   0  17   -0.25    1.46
 -30   0  17   -0.51    2.48
 -32   0  17   -3.83    3.09
  13   1  17  195.07   21.30
  13  -1  17  184.94   21.02
  11   1  17   14.53    7.61
  11  -1  17   10.45    7.17
   9  -1  17    1.94    5.03
   9   1  17   -5.79    5.00
   7   1  17    1.91    5.52
   7  -1  17   -3.82    5.54
   5  -1  17    1.85    6.55
   5   1  17    7.35    6.07
   3  -1  17  271.96   22.11
   3   1  17  235.13   21.01
   1  -1  17   19.68    6.89
   1   1  17    6.52    5.39
   1   1 -17   -1.01    3.69
   1  -1 -17   -0.97    2.82
  -1  -1  17   -1.55    3.75
  -1   1  17   -1.54    4.45
  -1   1  17    0.90    1.70
  -3   1  17    0.87    1.38
   3   1 -17    0.91    3.62
   3  -1 -17    0.88    3.79
  -3   1  17    4.26    4.12
  -3  -1  17   -1.43    4.36
  -5   1  17   25.90    3.51
   5   1 -17   40.24    6.25
  -5  -1  17   34.40    7.40
  -5   1  17   37.87    7.31
   5  -1 -17   20.51    4.84
  -7   1  17  502.09   18.61
  -7  -1  17  602.55   28.43
  -7   1  17  616.80   28.56
   7  -1 -17  564.76   16.07
   7   1 -17  557.69   13.75
   7   1 -17  645.76   24.43
   7  -1 -17  596.03   23.75
  -9  -1  17   77.08    9.56
   9  -1 -17   74.47    3.92
  -9   1  17   64.52    8.51
 -11  -1  17   22.21    5.32
 -11   1  17   20.88    5.01
  11  -1 -17   17.18    1.95
  11  -1 -17   17.99    2.47
  11   1 -17   18.65    2.54
  13  -1 -17    0.58    1.03
  13   1 -17    0.29    0.88
 -13  -1  17   -1.80    3.50
 -13   1  17    0.88    3.13
 -15   1  17   50.52    6.59
  15  -1 -17   57.15    4.26
  15   1 -17   53.49    4.14
  17  -1 -17  237.07    9.83
  17   1 -17  263.60   10.16
 -17   1  17  241.49    8.53
 -17  -1  17  240.34    7.25
  19   1 -17   18.45    2.69
 -19   1  17   19.23    2.11
  19  -1 -17   19.11    2.69
  19   1 -17   16.61    2.50
 -21   1  17   -0.22    0.80
  21   1 -17   -0.39    0.94
 -21   1  17   -0.40    1.71
 -21  -1  17   -0.40    1.37
 -21   1  17    0.26    0.29
  21   1 -17    0.16    0.42
  23  -1 -17    6.78    1.83
 -23   1  17    3.70    1.24
 -23   1  17    2.50    1.53
 -23  -1  17    1.26    1.44
  23  -1 -17    3.58    0.74
  25  -1 -17   57.62    5.12
 -25   1  17   49.47    4.85
 -25  -1  17   57.36    5.18
 -27  -1  17  277.21   12.67
 -27   1  17  279.01   12.71
  27  -1 -17  281.44   12.77
 -29  -1  17   26.13    2.90
  29  -1 -17   35.83    4.36
 -29   1  17   29.68    4.13
 -29  -1  17   24.37    3.79
  31  -1 -17    2.86    1.96
 -31  -1  17    2.79    1.50
 -31   1  17    0.53    2.21
 -31  -1  17    1.06    1.88
 -33  -1  17   -0.36    1.60
 -33   1  17   -0.56    2.77
  12   2  17   -2.15    7.10
  12  -2  17   -2.18    6.31
  10   2  17   -3.96    7.70
  10  -2  17  -12.05    8.23
   8   2  17  504.40   31.52
   8  -2  17  483.66   31.31
   6  -2  17   11.12    6.36
   6   2  17   14.61    6.27
   4  -2  17    8.94    5.43
   4   2  17    7.05    4.85
   2  -2  17   -1.70    5.82
   2   2  17   -1.67    6.84
   0  -2  17  254.29   20.19
   0   2  17  223.99   18.86
  -2   2  17  728.30   34.80
  -2  -2  17  689.82   34.35
   2  -2 -17  716.98   28.82
   2   2 -17  724.07   29.61
  -2   2  17  649.96   21.26
  -4   2  17   16.43    2.49
  -4  -2  17   16.78    6.02
  -4   2  17   20.68    6.20
   4  -2 -17   19.12    4.40
   4   2 -17   19.91    4.70
   6  -2 -17    7.09    1.56
   6   2 -17    4.49    2.74
   6  -2 -17   -0.71    2.62
  -6  -2  17    7.77    4.28
  -6   2  17    1.26    3.47
  -6   2  17    6.48    1.64
  -8  -2  17    1.17    4.40
  -8   2  17    0.25    0.84
  -8   2  17   -1.13    3.45
  10  -2 -17   58.68    4.35
  10   2 -17   56.08    4.30
 -10   2  17   44.67    7.17
 -10  -2  17   56.50    8.09
  10  -2 -17   53.28    3.76
 -10   2  17   56.01    3.54
  12   2 -17  832.01   23.84
  12  -2 -17  796.22   23.65
  12  -2 -17  788.98   22.91
 -12  -2  17  846.14   32.65
 -12   2  17  832.25   32.42
 -12   2  17  806.43   21.56
 -14   2  17   52.14    7.11
  14  -2 -17   69.63    4.66
  14   2 -17   63.72    4.47
 -14   2  17   61.01    2.91
 -14  -2  17   71.94    8.26
  16  -2 -17   16.06    2.35
  16   2 -17   18.51    2.50
 -16  -2  17   20.27    4.65
 -16   2  17   19.65    4.64
 -16  -2  17   11.20    0.71
  16   2 -17   15.79    2.39
  16   2 -17   15.23    1.94
 -18   2  17    0.24    0.80
 -18  -2  17    1.71    2.36
  18   2 -17    0.35    0.97
  18  -2 -17   -1.24    1.33
  18   2 -17    0.31    1.21
  18   2 -17    0.37    0.71
  20   2 -17  338.07   10.20
  20   2 -17  325.25   13.17
 -20   2  17  333.07   11.73
 -22   2  17  560.19   18.95
 -22  -2  17  532.47   18.70
  22   2 -17  533.55   18.94
  22  -2 -17  515.16   15.48
 -24   2  17   48.39    4.70
 -24  -2  17   44.51    4.56
  24  -2 -17   50.65    4.56
  24   2 -17   43.51    4.70
  24  -2 -17   43.55    2.98
  26   2 -17   10.73    2.75
  26  -2 -17   16.74    2.81
 -26   2  17   13.68    2.82
 -26  -2  17    9.24    2.41
  28  -2 -17   13.39    2.78
 -28   2  17    9.70    2.82
 -28  -2  17    6.37    2.47
 -30   2  17   74.98    6.50
 -30  -2  17   82.13    6.89
 -30  -2  17   84.48    5.71
  30  -2 -17   86.15    6.85
 -32   2  17  322.80   14.81
 -32  -2  17  339.93   15.22
  32  -2 -17  349.65   15.50
 -32  -2  17  321.78   13.13
 -34  -2  17   34.05    4.13
  11   3  17   -1.99    5.16
  11  -3  17    2.05    5.30
   9   3  17   11.31    5.98
   9  -3  17    3.86    5.00
   7  -3  17    5.35    5.42
   7   3  17    1.74    4.22
   5   3  17  146.98   16.14
   5  -3  17  134.21   15.90
   3  -3  17  538.35   31.82
   3   3  17  555.86   31.97
   1   3  17   -1.58    6.65
   1  -3  17    1.62    5.14
   1  -3 -17   -1.73    3.72
  -1  -3  17   -1.53    5.06
  -1   3  17   -1.49    4.93
   1   3 -17    0.11    0.58
   3   3 -17   11.69    4.40
   3  -3 -17    6.24    3.28
  -3   3  17   15.61    5.96
  -3  -3  17   10.14    5.31
  -5  -3  17  152.35   14.57
  -5   3  17  154.31   14.32
   5   3 -17  169.99   11.57
   5  -3 -17  155.82    7.55
  -7  -3  17  608.23   29.99
  -7   3  17  596.90   29.30
   7  -3 -17  592.30   18.80
  -9  -3  17    7.01    4.29
  -9   3  17    2.25    2.92
   9  -3 -17   12.46    2.08
   9   3 -17   11.38    2.05
   9  -3 -17    6.06    1.91
   9   3 -17    9.87    2.15
  11  -3 -17    0.28    1.17
  11   3 -17   -0.56    1.21
  11   3 -17    1.31    1.24
 -11  -3  17   -1.08    3.12
 -11   3  17    1.04    2.86
 -13  -3  17   15.01    4.51
 -13   3  17   17.26    4.75
  13   3 -17   18.63    2.48
  13  -3 -17   15.60    2.33
  13   3 -17   16.60    2.42
  13   3 -17   17.26    2.36
  15   3 -17  240.84    9.91
  15   3 -17  237.60    9.36
  15  -3 -17  239.13    9.49
  15   3 -17  227.15    9.34
 -15  -3  17  223.03   15.10
 -15   3  17  222.84   14.56
  17   3 -17  728.97   21.76
  17  -3 -17  784.05   22.89
  17   3 -17  772.48   22.83
  17   3 -17  796.56   23.81
 -17  -3  17  731.62   30.07
 -17   3  17  800.44   30.68
  19   3 -17    8.19    1.54
  19  -3 -17    8.34    1.86
  19   3 -17    9.53    2.19
 -19  -3  17   14.25    4.16
  21  -3 -17    0.85    1.04
  21   3 -17    1.34    1.41
  23  -3 -17   25.82    2.74
  23  -3 -17   28.56    3.47
  23   3 -17   22.67    3.49
 -25   3  17  239.79   11.31
 -25  -3  17  236.53   11.28
  25  -3 -17  243.33    9.35
  25  -3 -17  244.32   10.98
 -27   3  17  228.26   11.30
 -27  -3  17  233.25   11.49
  27  -3 -17  232.74   11.06
  29  -3 -17    4.82    2.17
 -29   3  17    1.00    3.06
 -29  -3  17    1.52    3.12
 -31  -3  17    2.09    1.67
  31  -3 -17    0.53    1.81
 -33  -3  17   14.88    2.85
 -35  -3  17  119.86    8.19
  10   4  17  132.14   16.26
  10  -4  17  106.11   14.53
   8   4  17   85.81   13.27
   8  -4  17   78.94   13.06
   6   4  17   13.09    6.37
   6  -4  17   11.91    6.24
   4  -4  17    1.58    3.82
   4   4  17    1.52    4.40
   2  -4  17   24.86    7.13
   2   4  17   16.55    7.44
   0  -4  17  254.45   19.94
   0   4  17  237.30   19.15
  -2  -4  17   24.47    7.36
  -2   4  17   20.82    6.50
   2  -4 -17   17.42    4.33
  -4   4  17   25.09    6.44
  -4  -4  17   31.32    7.82
   4  -4 -17   30.79    3.64
   6  -4 -17    1.17    1.14
   6   4 -17    1.47    1.24
  -6  -4  17    2.61    4.15
  -6   4  17    2.53    3.84
   6   4 -17    2.10    0.82
   8  -4 -17  106.12    5.79
   8   4 -17   88.94    5.45
   8  -4 -17   92.96    6.22
  -8   4  17  111.15   11.88
   8   4 -17  105.31    5.08
  -8  -4  17   91.82   11.02
  10   4 -17  297.72   10.55
 -10   4  17  321.40   19.51
 -10  -4  17  296.44   19.08
  10  -4 -17  283.62   11.91
  10   4 -17  290.60   10.87
  10  -4 -17  304.38   10.96
  12   4 -17  153.73    7.12
  12  -4 -17  158.04    7.14
  12   4 -17  142.67    6.92
  12  -4 -17  146.77    8.00
 -12   4  17  168.84   13.56
 -12  -4  17  140.46   12.71
 -14   4  17   27.73    5.71
 -14  -4  17   29.99    6.32
  14  -4 -17   38.92    3.40
  14   4 -17   28.30    3.02
  14   4 -17   28.42    3.28
 -16   4  17   29.47    5.53
 -16  -4  17   15.68    4.69
  16  -4 -17   22.05    2.68
  16   4 -17   23.36    2.72
  16  -4 -17   20.80    3.06
  16   4 -17   19.42    2.86
  18  -4 -17   39.81    3.54
  18   4 -17   34.42    3.33
  18  -4 -17   37.04    3.88
  18   4 -17   44.02    3.66
 -18   4  17   42.20    6.57
  20  -4 -17  278.62   11.58
 -20   4  17  270.47   16.27
 -20  -4  17  256.96   16.42
 -22  -4  17   60.24    7.81
  22  -4 -17   49.49    4.39
  24  -4 -17    6.66    2.14
  24  -4 -17    7.72    1.94
  26  -4 -17    0.41    1.36
 -28  -4  17   81.44    6.68
  28  -4 -17   90.75    6.51
 -30   4  17  180.00   10.16
 -30  -4  17  172.41   10.19
   3   5  17   -4.03    9.20
   1   5  17   81.12   10.73
   1  -5 -17   22.49    3.47
  -1   5  17   25.36    6.66
  -1  -5  17   15.32    5.63
   3  -5 -17   97.82    6.92
  -3   5  17   72.33   10.11
  -3  -5  17   91.10   11.34
  -5  -5  17  191.57   15.92
  -5   5  17  230.87   16.60
   5  -5 -17  197.99   10.16
   7  -5 -17   35.98    4.25
  -7   5  17   36.77    7.48
  -7  -5  17   31.18    6.48
   9  -5 -17   27.70    3.78
  -9  -5  17   14.66    6.14
  -9   5  17   24.10    5.79
  11  -5 -17   12.81    2.90
 -11  -5  17    5.48    5.50
 -11   5  17   19.38    5.32
  13  -5 -17  179.56    9.88
 -13   5  17  186.08   14.36
 -15   5  17  237.38   15.89
  15  -5 -17  219.73   11.17
 -17   5  17   -0.97    4.26
  17  -5 -17    0.96    1.39
 -19   5  17   95.87    9.98
  19  -5 -17   92.06    6.87
  21  -5 -17   41.68    4.59
 -21   5  17   37.79    6.37
  23  -5 -17   37.77    4.44
 -23   5  17   28.07    6.38
  25  -5 -17  131.79    8.06
 -25   5  17  137.07   12.01
   2   0  18    5.40    4.95
   0   0  18    8.45    5.59
  -2   0  18 1197.49   49.71
   4   0 -18   67.85    8.25
  -4   0  18   54.84   10.17
   6   0 -18    4.11    3.29
  -6   0  18   10.75    4.92
   8   0 -18    3.51    0.75
   8   0 -18    3.72    2.46
  -8   0  18    2.43    3.15
 -10   0  18    1.11    2.48
  12   0 -18  134.37    6.93
 -12   0  18  132.34   11.52
  14   0 -18   11.64    2.17
 -14   0  18    6.54    3.21
 -16   0  18   11.73    3.80
  16   0 -18   16.99    2.51
  18   0 -18    6.02    1.59
 -18   0  18    4.06    0.96
 -20   0  18    2.01    0.88
  22   0 -18  339.31   13.38
 -22   0  18  320.45   13.45
 -22   0  18  327.25   10.70
  24   0 -18   28.51    3.63
 -24   0  18   32.30    3.89
 -26   0  18    0.93    1.71
  26   0 -18    0.47    1.30
 -26   0  18    0.63    0.73
 -28   0  18   -0.37    0.90
  28   0 -18   -0.52    1.34
 -30   0  18   -0.22    1.28
  30   0 -18    0.57    1.81
 -30   0  18   -1.56    2.56
 -32   0  18   86.69    7.17
  32   0 -18  101.82    8.01
  11  -1  18    2.18    6.31
  11   1  18    6.49    6.57
   9  -1  18    4.06    5.57
   9   1  18    2.02    4.89
   7  -1  18    8.03    5.20
   7   1  18    1.99    5.48
   5  -1  18   -1.94    6.66
   5   1  18    5.80    5.88
   3  -1  18  205.51   20.15
   3   1  18  239.51   21.43
   1  -1  18   -3.49    7.15
   1   1  18   -3.46    8.09
  -1   1  18    1.64    4.74
  -1  -1  18    3.29    4.77
   3   1 -18   -2.86    3.03
   3  -1 -18    1.86    3.30
  -3   1  18    3.21    1.92
  -3  -1  18    6.15    4.67
  -3   1  18    7.63    4.42
   5   1 -18    1.70    2.58
   5  -1 -18    0.84    2.43
  -5   1  18    6.64    3.01
  -5  -1  18    1.44    4.38
  -5   1  18    1.42    3.91
  -7  -1  18  917.72   38.20
  -7   1  18  935.86   38.17
   7   1 -18  865.40   21.05
   7  -1 -18  884.55   23.46
   7   1 -18  938.81   32.53
   7  -1 -18  925.09   32.04
   9  -1 -18    1.61    0.93
  -9  -1  18   -1.17    3.40
  -9   1  18   -2.33    4.39
  11  -1 -18    1.80    0.92
  11  -1 -18    2.20    1.15
  11   1 -18    2.21    1.29
 -11  -1  18    1.08    2.79
 -11   1  18    1.05    3.48
  13  -1 -18    0.92    1.09
  13   1 -18    2.47    1.30
 -13  -1  18    0.99    2.72
 -13   1  18    0.98    2.38
 -15  -1  18   37.99    6.20
  15  -1 -18   42.39    3.76
  15   1 -18   37.93    3.62
 -17  -1  18   53.20    2.41
 -17  -1  18   38.59    6.16
 -17   1  18   53.85    6.92
 -17   1  18   50.75    3.25
  17  -1 -18   55.64    4.24
  17   1 -18   53.96    4.22
 -19  -1  18    1.72    0.71
 -19   1  18    0.81    0.89
  21   1 -18    1.46    0.64
  21   1 -18   -0.39    0.89
 -21   1  18    1.33    0.99
 -23   1  18    6.51    1.50
  23   1 -18    5.62    1.86
  23  -1 -18    7.01    2.07
  23  -1 -18    6.37    0.96
 -23  -1  18    1.74    1.44
 -23   1  18    3.46    1.82
  25  -1 -18    9.16    2.26
  25  -1 -18    5.32    0.72
 -25   1  18    4.08    1.99
 -25  -1  18    3.65    1.82
  27  -1 -18  349.30   14.43
 -27   1  18  339.27   14.42
 -27  -1  18  311.82   14.07
 -29  -1  18    0.26    1.38
  29  -1 -18    0.52    1.34
 -29   1  18   -2.53    2.37
 -29  -1  18   -1.02    2.28
  31  -1 -18   -0.57    1.57
 -31  -1  18    0.87    1.25
  33  -1 -18    1.86    1.70
 -33  -1  18    1.33    1.40
  12   2  18    2.23    6.14
  10   2  18   -2.08    7.12
  10  -2  18    2.10    6.39
   8  -2  18   80.36   14.11
   8   2  18   60.06   12.65
   6  -2  18  126.15   16.23
   6   2  18  109.53   15.08
   4  -2  18   -1.88    4.23
   4   2  18   13.00    7.02
   2   2  18   -1.77    5.63
   2  -2  18   -1.80    6.16
   0   2  18  111.79   14.02
   0  -2  18  120.18   14.21
  -2   2  18  132.45    7.38
  -2  -2  18  115.39   14.26
  -2   2  18  147.22   15.38
  -4   2  18  127.62    7.01
  -4  -2  18  154.63   15.80
  -4   2  18  143.41   14.60
   4  -2 -18  125.04   10.89
   4   2 -18  144.16   11.88
   6   2 -18   21.56    4.70
   6  -2 -18   12.93    4.31
  -6  -2  18   26.78    6.72
  -6   2  18   11.00    5.35
  -6   2  18   13.09    2.22
  -8   2  18   12.38    2.02
  -8  -2  18   14.06    5.11
  -8   2  18   12.45    5.11
   8  -2 -18    9.85    1.84
 -10   2  18   34.12    2.97
  10   2 -18   33.79    3.53
  10  -2 -18   36.40    3.13
 -10  -2  18   29.20    6.64
 -10   2  18   27.35    6.31
  10  -2 -18   31.96    3.40
 -12  -2  18  118.39   11.34
  12  -2 -18  125.72    6.64
  12   2 -18  113.74    6.34
 -12   2  18  107.45   10.93
  12  -2 -18  113.98    5.79
 -12   2  18  112.33    5.16
 -14   2  18  202.77   14.32
 -14  -2  18  213.66   14.69
  14  -2 -18  184.42    8.45
  14   2 -18  200.71    8.73
 -14   2  18  188.90    6.59
  16   2 -18   33.61    2.92
 -16   2  18   28.96    5.91
 -16  -2  18   34.94    6.04
  16  -2 -18   35.98    3.45
  16   2 -18   26.98    2.96
 -18  -2  18    5.90    0.69
 -18   2  18    7.53    1.50
  18  -2 -18    2.86    1.57
  18   2 -18    4.49    1.74
 -18  -2  18    4.60    2.92
 -18   2  18    3.59    3.40
  18   2 -18    7.00    1.35
  18   2 -18    9.00    1.98
  20   2 -18  103.59    4.68
  20   2 -18  105.72    6.63
 -20   2  18  104.61    5.58
  22   2 -18   73.72    5.78
  22  -2 -18   68.88    4.01
  22   2 -18   73.00    3.35
 -24   2  18   78.55    6.10
 -24  -2  18   72.03    5.91
  24   2 -18   86.79    6.53
  24  -2 -18   95.37    6.42
  24  -2 -18   78.02    4.11
  26   2 -18   22.30    3.57
  26  -2 -18   17.27    2.93
  26  -2 -18   17.31    1.79
 -26   2  18   26.66    3.74
 -26  -2  18   16.10    3.04
 -28   2  18    7.40    2.39
 -28  -2  18    2.50    1.77
  28   2 -18    3.48    1.85
  28  -2 -18    8.62    2.33
 -30  -2  18   39.29    3.83
 -30   2  18   33.92    4.70
 -30  -2  18   28.56    4.46
  30  -2 -18   31.84    4.21
 -32   2  18   14.28    3.76
 -32  -2  18   17.28    4.08
 -32  -2  18   24.52    3.32
  32  -2 -18   22.33    3.92
 -34  -2  18   75.99    5.89
  11   3  18  310.91   25.71
   9   3  18   33.49    9.57
   9  -3  18   26.19    8.88
   7  -3  18   11.22    6.18
   7   3  18    9.14    6.04
   5  -3  18  129.79   15.70
   5   3  18  116.58   14.79
   3  -3  18   12.55    7.70
   3   3  18    3.51    8.66
   1  -3  18  492.06   30.34
   1   3  18  484.50   30.11
  -1  -3  18   55.61   10.47
  -1   3  18   49.44   10.21
   1   3 -18   58.77    2.93
  -3  -3  18   12.39    5.68
  -3   3  18    3.03    5.19
  -5  -3  18  265.48   19.98
  -5   3  18  267.46   19.75
   5  -3 -18  249.84   10.32
   5   3 -18  250.97   15.02
   7  -3 -18    2.51    1.41
  -7   3  18    4.05    3.50
  -7  -3  18    2.78    3.37
  -9  -3  18  552.67   28.42
  -9   3  18  594.07   28.78
   9  -3 -18  556.40   17.73
   9   3 -18  562.42   17.95
   9  -3 -18  499.32   17.37
 -11   3  18   56.99    8.67
  11   3 -18   67.94    5.02
  11  -3 -18   79.00    5.20
 -11  -3  18   93.18   11.05
  11   3 -18   77.87    5.46
  11  -3 -18   86.07    5.51
  13   3 -18   34.52    3.29
  13   3 -18   39.50    3.75
  13  -3 -18   32.12    3.27
  13   3 -18   33.20    3.33
 -13  -3  18   33.02    6.73
 -13   3  18   32.80    6.48
  15   3 -18  158.27    7.80
  15   3 -18  174.26    7.78
  15  -3 -18  166.85    7.75
  15   3 -18  160.58    7.70
 -15  -3  18  161.69   13.26
  17   3 -18   55.53    4.54
  17   3 -18   50.33    3.77
  17  -3 -18   50.79    4.16
  17   3 -18   42.19    3.81
 -17  -3  18   40.46    6.68
 -17   3  18   61.88    8.03
  19   3 -18  506.78   15.57
 -19   3  18  525.51   24.11
 -19  -3  18  495.11   24.04
  19   3 -18  505.22   17.83
  21   3 -18   79.47    6.02
 -21  -3  18   83.79    9.43
  21  -3 -18   67.52    4.66
  23   3 -18   24.61    3.56
  23  -3 -18   22.93    2.64
  25  -3 -18  219.76   10.32
  25  -3 -18  205.96    8.52
 -27   3  18    0.48    1.98
 -27  -3  18   -0.98    2.25
  27  -3 -18    1.80    1.60
  27  -3 -18    0.24    1.20
 -29   3  18  253.71   12.54
 -29  -3  18  265.82   12.92
  29  -3 -18  278.07   12.70
 -31  -3  18   48.17    4.68
 -31   3  18   41.17    5.37
 -31  -3  18   36.00    5.29
  31  -3 -18   49.60    5.24
 -33  -3  18   20.06    3.21
  33  -3 -18   23.87    3.93
 -35  -3  18   63.82    5.76
  10   4  18  186.15   19.02
   8   4  18   -3.70    6.56
   8  -4  18   -1.92    7.04
   6   4  18  585.78   33.97
   6  -4  18  571.94   33.72
   4  -4  18   91.50   12.98
   4   4  18   72.22   11.45
   2  -4  18   54.36   10.06
   2   4  18   31.89    8.32
   0  -4  18  351.18   24.56
   0   4  18  327.35   23.93
  -2   4  18   10.40    5.94
  -2  -4  18   -3.08    7.58
   4  -4 -18  471.18   17.20
  -4  -4  18  506.61   28.50
  -4   4  18  509.99   28.30
   6  -4 -18   82.82    5.46
   6   4 -18   92.98    5.80
  -6   4  18   91.46   11.78
  -6  -4  18   92.68   11.97
   6  -4 -18   88.42    6.10
   8  -4 -18   42.66    3.83
   8   4 -18   39.83    3.76
   8  -4 -18   42.76    4.31
   8   4 -18   39.12    3.07
  -8  -4  18   53.37    8.86
  -8   4  18   40.50    8.76
  10  -4 -18  338.38   13.56
  10  -4 -18  355.20   12.64
  10   4 -18  363.17   12.76
  10   4 -18  372.85   12.30
 -10  -4  18  370.29   22.45
 -10   4  18  345.98   21.51
  12   4 -18   -0.28    1.03
  12  -4 -18   -2.66    2.31
 -12   4  18   -1.14    3.92
  12   4 -18   -0.28    1.91
 -12  -4  18   -5.95    5.76
 -14  -4  18  801.82   34.75
 -14   4  18  885.84   35.52
  14  -4 -18  847.18   24.59
  14   4 -18  854.12   24.67
  14   4 -18  863.38   25.17
  16   4 -18   73.62    5.39
 -16  -4  18   77.05    9.46
 -16   4  18   78.46    9.30
  16  -4 -18   68.82    4.98
  16   4 -18   76.78    5.14
  18  -4 -18   34.88    3.82
  18   4 -18   32.74    3.75
 -18  -4  18   24.75    5.71
 -18   4  18   23.89    5.21
 -20   4  18  340.65   19.10
 -20  -4  18  311.82   18.76
  20  -4 -18  330.35   13.11
  22  -4 -18    0.74    1.40
 -22  -4  18    3.05    3.36
 -22   4  18    3.90    3.22
  24  -4 -18  426.45   15.26
 -24  -4  18  419.53   22.21
  24  -4 -18  431.10   15.85
  26  -4 -18   59.47    4.79
  26  -4 -18   70.76    5.59
  28  -4 -18   31.93    3.89
  30  -4 -18  183.53   10.15
 -30  -4  18  190.08   10.72
   1   5  18  249.16   19.16
  -1   5  18    7.81    5.98
   1  -5 -18   21.51    3.42
  -3   5  18   24.39    6.88
   3  -5 -18   27.51    3.87
  -5  -5  18  321.02   22.05
  -5   5  18  350.45   21.78
   5  -5 -18  355.21   14.48
  -7   5  18    3.62    4.82
  -7  -5  18    5.01    4.59
   7  -5 -18   -0.45    2.41
  -9  -5  18  207.41   16.69
  -9   5  18  192.52   15.85
   9  -5 -18  189.27    9.90
  11  -5 -18   10.29    2.75
 -11  -5  18    8.29    5.21
 -11   5  18    1.17    6.42
 -13  -5  18   22.13    6.70
 -13   5  18   35.86    7.22
  15  -5 -18  290.77   13.12
 -15   5  18  241.82   17.05
 -17   5  18    4.20    3.60
  17  -5 -18    6.32    2.32
 -19   5  18  378.37   20.81
  19  -5 -18  363.50   15.14
 -21   5  18   21.35    5.37
  21  -5 -18   22.60    3.42
  23  -5 -18   33.26    4.11
 -23   5  18   35.74    6.79
 -25   5  18  197.18   14.99
  25  -5 -18  212.39   10.50
 -27   5  18   -1.06    4.24
   2   0  19    1.90    6.04
   0   0  19    8.96    6.36
  -2   0  19    1.70    4.40
  -4   0  19   -1.59    5.81
   6   0 -19   -2.61    3.28
  -6   0  19   -5.84    5.35
   8   0 -19   -0.12    0.48
  -8   0  19   -1.32    3.43
   8   0 -19   -1.58    3.54
 -10   0  19   -1.21    3.13
  10   0 -19    0.23    0.51
  12   0 -19   -1.32    1.48
 -12   0  19   -1.11    2.68
  14   0 -19   -0.65    1.45
 -14   0  19    1.04    2.85
 -16   0  19   -0.98    4.00
  16   0 -19   -0.65    1.11
 -18   0  19   -1.88    3.65
 -18   0  19   -0.14    0.64
 -20   0  19    0.32    0.59
 -22   0  19    0.74    0.83
 -24   0  19   -0.46    1.33
  24   0 -19    0.44    1.20
 -24   0  19   -0.42    0.77
  24   0 -19   -0.04    0.24
  26   0 -19    0.48    1.24
 -26   0  19   -0.96    1.81
 -28   0  19   -1.37    1.24
  28   0 -19   -1.03    1.57
  30   0 -19    2.26    1.64
 -30   0  19   -0.40    1.15
 -30   0  19   -1.59    2.28
 -32   0  19   -3.91    3.07
  32   0 -19    4.34    2.27
  11   1  19  188.82   22.17
  11  -1  19  208.10   22.88
   9  -1  19   10.57    7.51
   9   1  19   21.01    7.71
   7  -1  19   18.86    7.69
   7   1  19   12.50    6.34
   5  -1  19    2.04    5.61
   5   1  19   -2.03    6.43
   3   1  19   66.02   13.02
   3  -1  19   54.71   11.12
   1  -1  19  205.73   19.69
   1   1  19  222.61   20.68
  -1  -1  19   26.25    8.36
  -1   1  19   33.03    8.75
  -3   1  19   13.07    5.40
  -3  -1  19   14.81    6.22
  -3   1  19    9.53    2.84
  -5   1  19    1.85    1.85
  -5  -1  19    1.55    4.48
  -5   1  19    4.60    4.44
  -7   1  19  100.13    7.15
  -7   1  19  100.65   12.18
  -7  -1  19  121.54   13.16
   7   1 -19  117.41    3.66
   7  -1 -19  117.99    5.30
   7   1 -19  126.15   10.35
   7  -1 -19  123.68   10.13
   9  -1 -19  526.24   15.51
  -9   1  19  568.12   28.40
  -9  -1  19  562.00   28.50
  11  -1 -19   71.53    3.97
 -11  -1  19   65.01    9.40
 -11   1  19   66.63    9.48
  11  -1 -19   70.47    5.10
  11   1 -19   80.40    5.52
  13  -1 -19   21.12    2.91
  13   1 -19   24.48    3.05
 -13  -1  19   19.43    5.35
 -13   1  19   18.15    5.20
  15  -1 -19    7.74    1.80
  15   1 -19    7.77    1.88
 -15  -1  19    7.13    3.62
 -15   1  19    6.04    3.45
 -17   1  19  147.78   12.25
 -17  -1  19  171.52   13.01
 -19  -1  19  143.12   11.60
 -19   1  19  132.28   11.50
 -19  -1  19  129.34    4.66
 -19   1  19  136.86    5.91
  21   1 -19   30.33    3.59
 -21   1  19   26.01    2.62
 -21  -1  19   26.88    2.05
 -23   1  19   21.16    1.13
  23   1 -19   22.26    1.43
  23   1 -19   23.45    3.34
  25  -1 -19   19.01    1.43
  25  -1 -19   17.30    2.88
  25   1 -19   20.83    3.30
 -25   1  19   19.68    3.24
 -25  -1  19   15.05    2.89
  27  -1 -19   62.37    5.49
 -27  -1  19   50.83    5.26
 -27   1  19   57.86    5.53
 -29  -1  19  219.87    8.66
 -29   1  19  221.90   11.38
 -29  -1  19  216.95   11.37
  29  -1 -19  203.20   11.01
 -31  -1  19   48.08    3.92
 -31   1  19   53.43    5.69
 -31  -1  19   51.06    5.53
 -33   1  19    5.73    3.02
 -33  -1  19   12.70    3.44
  33  -1 -19   13.59    3.16
  10   2  19   -2.16    5.94
  10  -2  19    2.19    6.02
   8  -2  19  172.11   19.67
   8   2  19  147.65   18.34
   6  -2  19  572.06   35.50
   6   2  19  584.79   35.79
   4  -2  19   41.49    9.95
   4   2  19   37.10    9.68
   2  -2  19   15.16    6.73
   2   2  19   13.09    6.42
   0  -2  19    8.99    6.17
   0   2  19    5.31    4.59
  -2   2  19  290.78   22.84
  -2  -2  19  318.61   23.48
  -4  -2  19  857.69   39.20
  -4   2  19  905.07   40.04
   6  -2 -19   82.06    8.64
  -6   2  19  102.86   12.94
  -6  -2  19   80.31   11.43
  -6   2  19   75.80    5.23
   8  -2 -19   30.45    2.99
  -8   2  19   27.73    3.00
  -8  -2  19   36.13    7.67
  -8   2  19   39.31    8.17
  10  -2 -19   11.02    1.93
 -10   2  19   12.69    1.98
 -10  -2  19    7.64    4.96
 -10   2  19    7.47    4.42
  10  -2 -19    5.98    2.14
  10   2 -19    4.02    2.22
  12  -2 -19  421.34   13.87
 -12   2  19  408.26   13.21
 -12  -2  19  460.28   24.15
 -12   2  19  443.98   23.59
  12  -2 -19  439.28   15.01
  12   2 -19  430.14   14.98
 -14  -2  19  884.53   35.85
 -14   2  19  891.58   35.68
  14  -2 -19  927.56   26.26
  14   2 -19  912.09   26.25
 -14   2  19  863.50   23.47
 -16   2  19   75.97    3.33
  16   2 -19   88.45    5.51
 -16  -2  19   73.59    9.09
 -16   2  19   77.47    9.07
 -18  -2  19   34.16    6.35
 -18   2  19   27.52    5.80
  18   2 -19   28.69    2.65
  18   2 -19   28.64    3.35
  20   2 -19   21.47    2.98
  20   2 -19   24.03    2.25
 -20  -2  19   28.25    5.45
 -20   2  19   18.36    4.80
 -20   2  19   20.72    2.54
  22   2 -19  246.06   11.23
  22   2 -19  235.03    7.79
  24  -2 -19  452.25   13.78
  24   2 -19  456.66   17.52
  26  -2 -19   36.82    2.68
  26  -2 -19   33.24    3.98
  26   2 -19   49.03    5.14
 -26   2  19   35.68    4.37
 -26  -2  19   42.32    4.59
  28   2 -19    7.54    2.51
  28  -2 -19   10.67    2.53
 -28   2  19   12.61    2.78
 -28  -2  19   13.77    2.85
  30  -2 -19   15.67    3.04
 -30   2  19   12.73    3.05
 -30  -2  19   14.52    3.21
 -32  -2  19  223.44    9.89
 -32   2  19  204.44   11.45
 -32  -2  19  194.44   11.44
  32  -2 -19  227.16   11.95
 -34  -2  19  219.38   10.31
   9  -3  19    2.10    5.77
   9   3  19   -2.06    6.79
   7  -3  19    7.83    6.46
   7   3  19    1.91    6.07
   5   3  19    9.39    6.44
   5  -3  19   15.37    7.04
   3  -3  19  275.27   23.44
   3   3  19  229.14   21.46
   1  -3  19  574.77   34.25
   1   3  19  615.99   34.92
  -1  -3  19   -8.68    8.86
  -1   3  19   -8.49    9.72
  -3  -3  19    9.88    6.22
  -3   3  19   16.15    6.79
   5  -3 -19   62.55    4.69
  -5   3  19   70.56   11.06
   7  -3 -19  753.62   22.96
  -7   3  19  815.67   36.99
  -7  -3  19  758.28   36.21
  -9  -3  19  441.11   25.69
  -9   3  19  416.47   24.63
   9  -3 -19  430.82   14.89
   9   3 -19  419.11   14.83
   9  -3 -19  396.69   14.36
 -11  -3  19   -1.28    3.71
  11  -3 -19   -0.64    1.89
  11  -3 -19   -1.89    2.10
 -11   3  19   -1.24    5.07
  13  -3 -19    2.50    1.67
  13   3 -19    5.98    1.98
 -13   3  19    9.27    4.87
 -13  -3  19    3.59    3.64
  13  -3 -19    0.96    1.84
  13   3 -19    9.80    2.15
  15   3 -19   19.19    2.61
 -15   3  19   17.28    5.34
 -15  -3  19   22.44    5.45
  15   3 -19   14.94    2.37
  15   3 -19   13.80    2.40
 -17  -3  19  306.23   18.93
 -17   3  19  317.24   19.14
  17   3 -19  344.30   13.04
  17   3 -19  332.11   11.90
  19   3 -19  677.47   19.97
  19   3 -19  673.57   22.05
 -19  -3  19  694.05   29.76
 -19   3  19  695.49   29.68
 -21  -3  19   -1.02    3.51
 -21   3  19    2.98    2.87
  21   3 -19    1.32    1.51
  21   3 -19    3.43    1.15
  21  -3 -19    1.22    1.28
 -23  -3  19    5.14    3.26
  23   3 -19    4.41    1.85
  23  -3 -19    5.19    1.50
  25   3 -19   42.63    4.92
  25  -3 -19   41.84    3.52
  25  -3 -19   48.71    4.60
  27  -3 -19  459.62   14.72
  27  -3 -19  461.69   17.32
  29  -3 -19  227.22   11.31
 -29   3  19  227.51   11.69
 -29  -3  19  216.98   11.58
  31  -3 -19    5.78    2.15
 -31   3  19   -1.63    3.49
 -31  -3  19    1.66    3.72
 -33  -3  19    0.85    1.56
  33  -3 -19    1.14    1.73
 -35  -3  19   13.79    3.00
   8   4  19  193.16   19.88
   8  -4  19  188.29   19.66
   6   4  19  296.36   23.90
   6  -4  19  299.60   24.27
   4  -4  19   80.54   12.67
   4   4  19   81.07   12.61
   2  -4  19    1.73    5.27
   2   4  19   -1.69    5.35
   0  -4  19   20.37    8.82
   0   4  19   36.22    9.20
  -2  -4  19  439.46   28.13
  -2   4  19  420.57   27.19
  -4   4  19   99.94   12.81
  -4  -4  19   79.53   12.05
   4  -4 -19   89.47    6.19
  -6  -4  19   28.49    8.05
   6  -4 -19   33.52    3.84
  -8  -4  19    1.43    4.15
  -8   4  19   -2.79    5.28
   8  -4 -19   -1.54    2.03
   8   4 -19    1.18    0.81
 -10   4  19   45.10    8.02
 -10  -4  19   42.78    8.53
  10  -4 -19   35.34    3.55
  10   4 -19   43.28    3.69
  10   4 -19   39.23    3.30
  10  -4 -19   36.06    3.97
  12   4 -19  275.99   10.64
 -12  -4  19  300.58   20.26
 -12   4  19  303.59   19.90
  12  -4 -19  276.98   10.89
  12   4 -19  283.61   11.00
  12  -4 -19  285.39   11.97
  14   4 -19  419.87   14.44
  14   4 -19  407.91   14.12
 -14   4  19  371.87   22.03
 -14  -4  19  398.33   23.29
 -16  -4  19   90.69   10.72
 -16   4  19  101.27   11.25
  16   4 -19  113.43    6.67
 -18   4  19    3.23    4.07
 -18  -4  19    5.53    4.18
  18   4 -19    4.83    1.85
  18  -4 -19    6.96    2.13
 -20   4  19   47.92    7.40
 -20  -4  19   38.01    6.97
  20   4 -19   45.07    4.59
  20  -4 -19   43.59    4.26
 -22  -4  19  318.45   19.10
 -22   4  19  305.07   18.43
  22  -4 -19  319.77   12.80
 -24   4  19  126.74   11.79
 -24  -4  19  111.10   11.16
  24  -4 -19  102.90    6.47
  26  -4 -19   26.14    3.50
 -26  -4  19   22.81    5.66
  26  -4 -19   29.75    3.56
  28  -4 -19    5.92    2.17
  30  -4 -19   22.88    3.69
   1   5  19   18.26    8.55
  -1   5  19  157.56   16.22
   3  -5 -19   15.21    2.93
  -3   5  19    4.13    5.21
   5  -5 -19   50.22    5.01
  -5   5  19   65.90   10.08
  -7   5  19  153.66   14.57
   7  -5 -19  180.34    9.65
  -9   5  19    1.28    6.74
   9  -5 -19    4.08    2.49
  11  -5 -19  180.03    9.80
 -11   5  19  200.53   16.40
 -13   5  19    6.06    4.58
 -15   5  19   10.45    4.77
  15  -5 -19   14.33    2.94
  17  -5 -19  117.96    7.84
 -17   5  19  109.49   11.64
  19  -5 -19   40.28    4.63
 -19   5  19   39.61    7.40
  21  -5 -19  211.59   10.85
 -21   5  19  227.05   16.33
 -23   5  19   16.09    5.40
  23  -5 -19   14.99    2.90
  25  -5 -19   44.03    4.74
 -25   5  19   39.52    7.32
 -27   5  19   80.67    9.94
   2   0  20   66.08   12.53
   0   0  20   77.72   12.53
  -2   0  20   61.37   11.89
  -4   0  20   -6.76    6.57
  -6   0  20  156.67   16.16
   8   0 -20   57.36    3.00
  -8   0  20   57.76    9.63
 -10   0  20   75.27   10.38
  10   0 -20   67.37    3.24
  12   0 -20  144.32    7.74
 -12   0  20  140.71   13.11
 -14   0  20  888.77   36.09
 -16   0  20  311.09   18.89
 -18   0  20  146.07   12.51
 -20   0  20   92.10    4.33
 -20   0  20  114.94   10.67
 -22   0  20  194.89    7.22
 -24   0  20   40.94    2.99
  24   0 -20   40.60    4.35
 -26   0  20  103.62    5.31
  26   0 -20  109.28    7.38
 -26   0  20  112.66    7.69
  28   0 -20   40.94    4.79
 -28   0  20   47.89    5.10
 -28   0  20   36.82    2.66
 -30   0  20   48.72    5.26
 -30   0  20   45.90    3.17
  32   0 -20   96.92    7.80
 -32   0  20   94.61    7.53
   9  -1  20   35.17   10.85
   9   1  20   13.11    8.50
   7  -1  20   39.09   10.74
   7   1  20   26.02    9.35
   5  -1  20   74.59   13.19
   5   1  20   59.41   12.08
   3   1  20   75.53   13.47
   3  -1  20   76.04   13.69
   1  -1  20  219.36   21.31
   1   1  20  278.38   23.87
  -1  -1  20   62.98   12.09
  -1   1  20   62.62   12.60
  -3  -1  20   80.97   12.73
  -3   1  20   82.09   12.33
  -5   1  20   57.69    5.58
  -5  -1  20   62.90   10.80
  -5   1  20   42.75    9.25
  -7   1  20   92.19   11.83
  -7  -1  20  104.09   12.61
  -7   1  20   80.63    6.45
   7   1 -20   83.26    2.98
   7  -1 -20   85.26    4.49
   9  -1 -20  138.89    5.81
  -9   1  20  112.99    7.50
  -9  -1  20  137.97   13.85
  -9   1  20  152.05   14.48
  11   1 -20   43.29    4.21
  11  -1 -20   44.43    3.09
 -11  -1  20   50.32    8.50
 -11   1  20   42.04    7.90
 -13   1  20   42.33    7.67
 -13  -1  20   34.54    7.04
 -15  -1  20   85.76    9.90
 -15   1  20   70.62    9.16
 -17   1  20  171.92   13.50
 -17  -1  20  147.42   13.04
 -19  -1  20  536.46   25.18
 -19   1  20  560.92   25.50
 -19  -1  20  524.62   13.87
 -21   1  20   75.94    4.38
 -21  -1  20   81.88    3.61
 -23  -1  20   37.05    2.58
 -23   1  20   36.62    3.13
  23   1 -20   36.14    2.21
  25   1 -20   22.05    3.40
  25  -1 -20   17.69    3.08
  25  -1 -20   16.38    1.50
  27  -1 -20   91.55    6.74
 -27   1  20   72.72    6.23
 -27  -1  20   72.58    6.28
 -29   1  20   97.08    7.42
 -29  -1  20   97.72    7.48
 -31   1  20   22.16    3.95
 -31  -1  20   22.29    4.04
 -31  -1  20   29.38    3.00
 -33  -1  20    9.98    3.42
 -33   1  20   10.49    3.35
   8  -2  20   85.30   13.97
   8   2  20   96.87   14.84
   6  -2  20  114.17   16.38
   6   2  20   96.00   15.48
   4   2  20   14.33    7.28
   4  -2  20   37.29   10.06
   2  -2  20   -2.00    5.48
   2   2  20    3.94    6.51
   0  -2  20   15.23    6.76
   0   2  20    3.76    5.17
  -2  -2  20  178.79   18.22
  -2   2  20  151.66   17.18
  -4  -2  20  197.60   18.69
  -4   2  20  233.53   19.99
  -6   2  20   66.73    5.04
  -6  -2  20  105.61   13.34
  -6   2  20   88.09   12.48
  -8  -2  20   -1.51    5.53
  -8   2  20   -4.42    5.89
  -8   2  20    0.63    1.47
   8  -2 -20    2.35    1.15
 -10  -2  20    6.91    5.07
 -10   2  20   12.16    5.54
  10  -2 -20    9.78    1.82
 -10   2  20    8.58    1.77
 -12   2  20  214.97   16.56
 -12  -2  20  221.26   17.07
 -12   2  20  197.42    8.08
  12  -2 -20  203.68    8.39
 -14  -2  20  256.73   17.86
 -14   2  20  253.19    8.90
 -14   2  20  287.07   18.42
 -16  -2  20   36.09    6.68
 -16   2  20   36.34    6.91
 -16   2  20   41.78    2.62
 -18  -2  20   -2.15    3.54
  18   2 -20    0.25    0.96
 -18   2  20    1.05    3.48
  20   2 -20   17.88    2.07
 -20  -2  20   15.06    1.05
 -20  -2  20   12.69    4.45
 -20   2  20   12.39    4.74
  20   2 -20   15.78    2.70
  22   2 -20  171.24    6.53
  22   2 -20  190.19    9.64
 -22  -2  20  190.66   14.17
  24  -2 -20  144.32    6.25
  24   2 -20  151.12    8.86
  26  -2 -20   21.89    2.10
  26  -2 -20   20.64    3.21
  26   2 -20   26.73    3.91
  28   2 -20    0.58    1.59
  28  -2 -20   -0.49    1.27
  28  -2 -20    0.43    0.70
 -28   2  20    1.04    1.34
 -28  -2  20    0.52    1.52
  30   2 -20    0.63    1.82
  30  -2 -20    0.53    1.60
 -30   2  20   -0.54    2.16
 -30  -2  20   -1.65    2.41
 -32  -2  20   62.05    6.42
 -32   2  20   60.77    6.29
  32  -2 -20   77.08    6.67
 -32  -2  20   83.10    5.55
   7  -3  20   22.46    8.78
   7   3  20   15.99    7.33
   5  -3  20   -4.02    6.10
   5   3  20   -1.96    5.40
   3  -3  20  132.21   16.70
   3   3  20  106.67   15.32
   1   3  20   54.50   11.87
   1  -3  20   51.76   11.71
  -1  -3  20  396.29   28.01
  -1   3  20  381.90   27.05
  -3  -3  20   10.46    7.15
  -3   3  20   10.28    6.08
   5  -3 -20   -0.34    1.12
  -5   3  20    1.64    6.00
  -5  -3  20   -1.67    6.69
  -7   3  20  335.24   23.54
  -7  -3  20  363.24   24.42
   7  -3 -20  368.01   13.44
  -9   3  20  166.83   16.03
  -9  -3  20  178.76   16.62
   9  -3 -20  192.88    8.72
 -11  -3  20  459.31   26.38
 -11   3  20  466.42   26.28
  11  -3 -20  421.15   14.96
 -13  -3  20   41.61    8.37
 -13   3  20   41.52    8.10
  13  -3 -20   26.05    3.43
 -15  -3  20    1.23    4.76
 -15   3  20   -1.18    3.05
  15   3 -20    1.37    1.13
  15   3 -20    0.66    1.09
 -17   3  20  146.13   13.24
 -17  -3  20  141.62   13.17
  17   3 -20  154.76    7.45
  17   3 -20  167.62    8.29
 -19  -3  20   48.22    7.88
 -19   3  20   36.69    6.85
  19   3 -20   43.96    4.30
  19   3 -20   39.98    3.40
 -21  -3  20  376.55   21.28
  21   3 -20  351.47   12.04
  21   3 -20  389.40   15.04
 -21   3  20  387.70   21.27
  23  -3 -20   18.74    2.49
 -23   3  20   11.70    4.59
  23   3 -20   18.95    3.27
  25  -3 -20    0.56    0.92
  25   3 -20    0.54    1.47
  27  -3 -20  200.74   10.37
  27  -3 -20  205.88    8.40
  27   3 -20  216.58   11.74
  29  -3 -20   92.96    7.01
  31  -3 -20  161.41    9.66
 -31   3  20  156.12    9.91
 -31  -3  20  167.43   10.14
 -33  -3  20   16.57    2.96
   6   4  20   18.88    7.93
   6  -4  20   15.63    8.01
   4  -4  20  597.55   34.97
   4   4  20  562.08   33.53
   2  -4  20   -1.83    7.29
   2   4  20   -1.77    8.12
   0  -4  20    1.79    4.64
   0   4  20   -1.74    4.78
  -2  -4  20  354.89   25.45
  -2   4  20  287.58   23.05
   4  -4 -20   88.59    6.20
  -4  -4  20   59.83   11.23
  -4   4  20   61.30   10.71
   6  -4 -20  480.12   17.31
  -6   4  20  523.40   29.69
  -6  -4  20  464.36   28.53
  -8   4  20    5.97    5.30
  -8  -4  20    4.60    4.44
   8  -4 -20    2.76    1.80
  10  -4 -20   -2.34    1.93
 -10   4  20    2.87    4.55
 -10  -4  20   -1.48    5.58
  10   4 -20   -0.80    0.92
 -12  -4  20  141.00   14.60
  12   4 -20  145.80    7.10
  12  -4 -20  137.77    7.74
 -12   4  20  114.37   13.21
  14   4 -20    4.85    1.68
 -14   4  20    7.60    4.19
 -14  -4  20    1.31    5.64
  16   4 -20  649.69   20.86
 -16   4  20  689.86   31.51
 -16  -4  20  614.54   30.57
 -18  -4  20   15.61    5.18
 -18   4  20   19.49    5.77
  18   4 -20   21.67    3.20
 -20  -4  20   -3.49    3.99
 -20   4  20    1.13    3.27
  20  -4 -20    1.61    1.28
  20   4 -20    1.34    1.30
  22  -4 -20  180.19    8.93
 -22   4  20  179.47   14.43
 -24  -4  20   33.08    6.57
 -24   4  20   38.77    6.93
  24  -4 -20   31.82    3.52
 -26   4  20  392.61   21.87
 -26  -4  20  366.74   21.62
  26  -4 -20  370.48   13.92
  26  -4 -20  381.86   15.09
 -28  -4  20    2.33    3.54
  28  -4 -20   11.61    2.56
  30  -4 -20    0.49    1.43
  -1   5  20  434.96   26.99
  -3   5  20   -1.47    4.46
   5  -5 -20   -0.47    1.94
  -5   5  20   -2.88    4.17
  -7   5  20  136.84   14.41
   7  -5 -20  148.92    8.74
 -11   5  20  346.63   22.94
  11  -5 -20  352.49   14.63
 -13   5  20    3.94    6.36
 -15   5  20   -1.25    5.74
 -17   5  20   57.00    8.86
  17  -5 -20   61.04    5.72
 -19   5  20   -1.19    3.61
  19  -5 -20    1.97    1.75
 -21   5  20  373.50   22.07
  21  -5 -20  376.83   15.50
  23  -5 -20    1.38    1.52
 -23   5  20   -1.15    3.33
  25  -5 -20    0.45    1.47
 -25   5  20    1.14    3.90
   0   0  21   -2.00    6.07
  -2   0  21    3.82    4.94
  -4   0  21  -12.58    7.90
  -6   0  21    1.70    5.62
  -8   0  21   -3.12    4.29
   8   0 -21    0.55    0.68
  10   0 -21   -0.25    0.71
 -10   0  21    2.86    3.71
 -12   0  21    1.33    2.99
 -14   0  21    1.23    3.37
 -16   0  21   -2.32    5.09
 -20   0  21   -5.40    4.20
 -22   0  21   -0.17    0.76
 -22   0  21   -2.15    3.93
  24   0 -21    0.46    1.19
 -24   0  21    0.78    0.91
  26   0 -21   -0.48    1.53
 -26   0  21   -0.44    1.13
 -28   0  21    0.62    0.87
  28   0 -21    0.52    1.52
 -30   0  21   -2.22    2.64
  32   0 -21   -1.23    1.95
 -32   0  21   -4.64    2.71
   7  -1  21   36.07   10.57
   7   1  21   49.29   12.69
   5  -1  21   11.12    6.45
   5   1  21    8.84    6.72
   3   1  21   -2.14    7.85
   3  -1  21    2.15    7.64
   1  -1  21   45.33   11.22
   1   1  21   51.20   11.92
  -1  -1  21  122.99   16.17
  -1   1  21  135.95   17.42
  -3  -1  21   93.36   13.22
  -3   1  21   46.39   10.58
  -5  -1  21   45.72    9.70
  -5   1  21   29.67    8.20
  -7  -1  21    1.65    3.72
  -7   1  21    6.56    5.21
  -7   1  21    8.28    2.53
   7  -1 -21    7.12    1.35
   7   1 -21    6.53    0.81
   9  -1 -21   54.34    3.49
  -9   1  21   49.35    9.28
  -9   1  21   52.42    5.10
  11  -1 -21  126.87    5.62
 -11  -1  21  129.90   13.80
 -11   1  21  138.57   13.99
 -13   1  21  130.08   13.40
 -13  -1  21  121.32   12.98
 -15  -1  21   10.85    5.08
 -15   1  21   28.63    6.57
 -17   1  21    1.14    4.04
 -17  -1  21   -1.15    3.66
 -19  -1  21   76.52    9.36
 -19   1  21   72.83    9.26
 -21  -1  21  103.68    4.09
 -21   1  21  107.73    5.19
 -21   1  21   97.28   10.64
 -21  -1  21  107.09   10.81
  23   1 -21   73.21    3.63
 -23   1  21   73.56    4.46
 -23  -1  21   77.08    3.68
  23   1 -21   78.40    6.00
  25   1 -21   13.97    2.81
  25   1 -21   12.85    1.03
  27  -1 -21    0.49    1.48
  27   1 -21   -0.52    1.72
  27  -1 -21    1.90    0.57
 -29   1  21   22.79    3.83
 -29  -1  21   26.14    3.97
  29  -1 -21   28.99    4.08
 -31  -1  21   16.79    2.42
 -31   1  21    9.60    2.99
 -31  -1  21   15.35    3.47
  33  -1 -21   54.52    5.97
 -33   1  21   44.34    5.64
   8   2  21    8.75    7.50
   6  -2  21  105.42   15.81
   6   2  21  127.91   17.18
   4  -2  21  239.73   23.30
   4   2  21  264.92   24.36
   2  -2  21   64.89   12.85
   2   2  21   97.23   14.55
   0  -2  21   38.10    9.42
   0   2  21   47.60   10.95
  -2  -2  21    5.72    5.52
  -2   2  21   11.31    6.46
  -4  -2  21  200.95   19.37
  -4   2  21  205.27   19.46
  -6  -2  21  225.87   19.97
  -6   2  21  202.87   19.07
   8  -2 -21   70.75    4.52
  -8  -2  21   61.94   10.45
  -8   2  21   55.03    4.61
 -10   2  21   25.30    3.21
  10  -2 -21   36.83    3.22
 -10   2  21   40.95    8.82
 -10  -2  21   37.51    8.05
  12  -2 -21   32.75    3.04
 -12   2  21   21.76    6.62
 -12  -2  21   22.25    7.00
 -12   2  21   19.77    2.58
 -14   2  21  211.24   16.20
 -14  -2  21  186.67   15.76
 -16  -2  21  161.31   14.20
 -16   2  21  174.27    6.52
 -18  -2  21  153.38   13.36
 -18   2  21  143.40   12.84
 -18   2  21  130.02    4.68
  20   2 -21   43.11    4.35
  20   2 -21   41.56    3.32
 -20  -2  21   46.24    7.93
 -20   2  21   54.81    8.07
  22   2 -21   11.98    2.48
 -22  -2  21    7.80    3.96
 -22   2  21    3.27    3.47
  22   2 -21    9.43    1.49
  24   2 -21  151.44    5.66
  24  -2 -21  151.10    6.63
  24   2 -21  160.23    9.14
  26  -2 -21  137.08    8.32
  26  -2 -21  127.20    5.66
  26   2 -21  137.25    8.69
  28  -2 -21   86.43    6.66
  28   2 -21   77.43    6.81
  30  -2 -21   33.36    4.36
  30   2 -21   35.75    5.00
 -30   2  21   35.55    4.65
 -30  -2  21   31.44    4.37
  32  -2 -21   23.89    3.89
 -32   2  21   20.85    3.85
 -32  -2  21   11.74    3.21
   7   3  21    4.16    8.31
   5  -3  21    2.09    6.05
   5   3  21   10.21    6.75
   3  -3  21   -2.06    7.32
   3   3  21    2.03    5.25
   1  -3  21  112.74   16.21
   1   3  21  126.38   16.61
  -1   3  21  278.93   23.59
  -1  -3  21  247.38   22.52
  -3  -3  21  -12.92    9.56
  -3   3  21    3.62    6.84
   5  -3 -21    9.06    2.05
  -5  -3  21    8.88    6.51
  -5   3  21    3.49    4.52
  -7  -3  21    3.37    4.89
  -7   3  21    8.27    5.03
   7  -3 -21    0.34    1.24
   9  -3 -21  254.09   10.65
  -9  -3  21  269.76   21.02
  -9   3  21  289.14   21.29
  11  -3 -21  204.70    9.16
 -11   3  21  211.65   17.89
 -11  -3  21  183.30   17.00
 -13   3  21   40.87    8.31
  13  -3 -21   36.01    3.77
 -15   3  21   12.82    4.99
 -15  -3  21   14.59    5.71
  17   3 -21   28.46    3.14
  17   3 -21   30.80    3.50
 -17  -3  21   21.34    5.90
 -17   3  21   26.55    6.57
  19   3 -21   45.78    3.74
  19   3 -21   47.42    4.49
 -19  -3  21   39.78    7.56
 -19   3  21   39.69    7.40
 -21   3  21  243.91   16.82
 -21  -3  21  234.60   16.78
  21   3 -21  209.46    8.58
  21   3 -21  220.81   10.73
  23  -3 -21    4.33    1.56
 -23  -3  21    5.84    3.86
 -23   3  21    2.25    3.26
  23   3 -21    3.41    1.67
  25  -3 -21    2.04    1.16
 -25  -3  21    6.90    3.65
 -25   3  21    4.56    3.13
  25   3 -21    8.54    2.45
  27  -3 -21    1.57    1.13
  27  -3 -21    0.94    1.62
  27   3 -21    0.59    1.52
  29  -3 -21  170.66    9.71
  31  -3 -21   45.78    5.04
   6   4  21   11.81    7.86
   4  -4  21  114.79   15.61
   4   4  21  118.65   15.98
   2  -4  21   49.37   12.10
   2   4  21   44.51   11.19
   0   4  21   -1.83    5.79
   0  -4  21   -1.88    4.21
  -2  -4  21    1.83    5.29
  -2   4  21    7.10    5.14
  -4  -4  21  151.48   17.04
   4  -4 -21  186.40    9.42
  -4   4  21  174.40   17.72
   6  -4 -21   56.73    4.95
  -6  -4  21   50.71   10.12
  -6   4  21   52.83   10.34
   8  -4 -21   88.29    6.17
  -8  -4  21   73.72   11.68
  -8   4  21   60.43   10.57
 -10  -4  21    4.71    4.77
 -10   4  21    1.54    4.45
  10   4 -21    6.16    1.59
  10  -4 -21    5.57    1.93
 -12  -4  21   -6.02    4.13
 -12   4  21   -2.89    5.30
  12   4 -21    0.60    0.96
  12  -4 -21   -1.59    1.75
  14   4 -21    6.63    1.75
 -14  -4  21    4.26    4.69
 -14   4  21   10.90    5.15
 -16   4  21  117.14   12.59
  16   4 -21  112.98    6.72
 -16  -4  21   86.37   11.54
  18   4 -21   41.87    4.31
 -18  -4  21   37.66    7.68
 -18   4  21   53.54    8.59
  20  -4 -21    0.42    1.26
  20   4 -21    0.89    1.36
 -20   4  21   -3.61    5.40
 -20  -4  21    1.24    3.95
  22  -4 -21    2.78    1.54
  22   4 -21    5.43    2.12
 -22  -4  21   -3.66    6.13
 -22   4  21    3.53    3.41
 -24   4  21  102.79   11.22
  24  -4 -21   82.66    5.83
 -24  -4  21   87.87   10.48
  26  -4 -21   35.02    3.70
 -26  -4  21   40.16    7.77
 -26   4  21   43.42    7.34
  26  -4 -21   37.34    4.20
 -28  -4  21   20.72    5.61
 -28   4  21   16.77    5.73
  28  -4 -21   26.37    3.67
 -30  -4  21   -1.24    3.59
  30  -4 -21   -0.50    1.58
  -3   5  21  227.44   19.76
  -5   5  21    6.11    5.60
   7  -5 -21   -0.47    1.57
  -7   5  21   -1.49    4.52
   9  -5 -21    1.87    2.06
  11  -5 -21   33.61    4.24
 -11   5  21   29.97    8.30
 -13   5  21  293.77   21.31
 -15   5  21   16.20    5.68
 -17   5  21    9.07    4.90
  17  -5 -21    9.90    2.54
 -19   5  21    2.53    4.02
  19  -5 -21    2.01    1.90
 -21   5  21    8.62    4.38
  21  -5 -21   17.63    3.19
 -23   5  21  134.66   13.47
  23  -5 -21  146.69    8.68
  25  -5 -21    6.76    2.23
 -25   5  21    9.67    5.31
   0   0  22  141.03   17.76
  -2   0  22   82.44   13.54
  -4   0  22    9.56    6.55
  -6   0  22  813.07   40.94
  -8   0  22  913.21   43.00
   8   0 -22  947.42   24.49
  10   0 -22  205.96    6.96
 -10   0  22  222.78   18.83
 -12   0  22  120.95   13.68
 -14   0  22    6.70    5.07
 -16   0  22 1660.91   57.63
 -18   0  22  742.60   33.04
 -20   0  22  175.47   14.62
 -22   0  22   26.15    5.95
 -22   0  22   37.22    2.71
 -24   0  22    7.30    1.38
  26   0 -22  932.20   29.12
 -26   0  22  898.39   24.69
  28   0 -22  525.65   19.94
 -30   0  22  155.77    9.86
  30   0 -22  184.77   10.60
 -32   0  22   50.95    5.74
  32   0 -22   53.83    5.92
   5  -1  22   57.79   12.58
   5   1  22   39.07   10.79
   3  -1  22   29.28    9.25
   3   1  22   29.12    9.20
   1  -1  22    2.16    8.62
   1   1  22    2.15    6.53
  -1  -1  22  722.51   40.23
  -1   1  22  681.55   39.29
  -3  -1  22  414.43   29.35
  -3   1  22  435.77   30.03
  -5  -1  22   72.73   11.79
  -5   1  22   50.00   10.41
   7  -1 -22   47.34    3.31
  -7  -1  22   62.04   11.05
  -7   1  22   63.24   10.96
  -9   1  22   17.07    4.50
  -9   1  22   12.98    6.48
  -9  -1  22   14.75    6.55
   9  -1 -22   13.63    1.90
 -11  -1  22  955.50   41.67
 -11   1  22  990.19   42.37
  11  -1 -22  935.44   24.64
 -13   1  22  743.22   34.91
 -13  -1  22  722.43   34.70
 -15  -1  22  136.74   13.86
 -15   1  22  128.49   13.33
 -17  -1  22   46.05    7.86
 -17   1  22   30.82    7.02
 -19   1  22   14.04    4.80
 -19  -1  22    4.74    4.21
 -21  -1  22  894.03   36.79
 -21   1  22  904.43   36.95
 -23  -1  22  343.00   20.45
 -23   1  22  364.18   21.12
  23   1 -22  384.41   15.17
 -23  -1  22  352.66   10.54
 -23   1  22  373.40   12.12
 -25   1  22   67.07    3.04
  25   1 -22   93.37    3.54
  27  -1 -22   54.17    5.22
  27   1 -22   61.09    5.74
  27  -1 -22   47.57    2.52
  29   1 -22   28.88    4.24
  29  -1 -22   30.26    4.13
  31  -1 -22  530.47   20.58
 -31   1  22  540.82   20.83
 -31  -1  22  531.77   20.78
  33  -1 -22  278.05   14.09
   6  -2  22   13.63    7.51
   6   2  22   11.24    6.52
   4  -2  22  384.86   30.25
   4   2  22  355.67   29.42
   2  -2  22    6.57    9.20
   2   2  22   12.99    9.52
   0  -2  22    6.31    6.09
   0   2  22    2.08    6.60
  -2  -2  22    4.02    5.52
  -2   2  22    7.93    6.03
  -4  -2  22    7.73    7.08
  -4   2  22   15.26    6.77
  -6  -2  22  490.04   30.80
  -6   2  22  492.66   30.59
   8  -2 -22  176.22    7.55
  -8  -2  22  170.78   17.25
  -8   2  22  169.64   17.26
  10  -2 -22   12.14    2.01
 -10  -2  22   11.32    6.29
 -10   2  22   14.27    5.82
 -10   2  22    7.09    2.12
 -12  -2  22    4.50    4.76
 -12   2  22    7.37    4.48
  12  -2 -22    2.94    1.34
 -12   2  22    3.40    1.56
 -14  -2  22    2.82    4.48
 -14   2  22    4.15    4.00
 -14   2  22    4.57    1.27
 -16   2  22  476.12   14.29
 -16   2  22  502.94   26.52
 -16  -2  22  473.98   26.03
 -18  -2  22   85.63   10.82
 -18   2  22   85.41   10.58
 -18   2  22   85.31    3.85
  20   2 -22   11.22    1.96
 -20  -2  22   14.58    4.99
 -20   2  22   17.67    5.18
  22   2 -22   14.16    1.90
 -22  -2  22    7.17    4.11
 -22   2  22   16.40    5.48
  22   2 -22    9.90    2.31
  24   2 -22   15.67    1.71
  24   2 -22   14.66    2.92
 -24  -2  22   10.55    4.03
 -24   2  22   18.44    5.29
  26  -2 -22  404.53   12.81
  26   2 -22  415.52   16.86
  28  -2 -22   56.83    5.50
  28   2 -22   65.17    6.22
  30   2 -22    0.62    1.71
  30  -2 -22    2.14    1.83
 -32  -2  22    2.99    2.12
  32  -2 -22   -1.71    1.89
   5  -3  22   -2.16    7.92
   3  -3  22   -4.31    7.89
   3   3  22    2.11    5.80
   1   3  22   -2.07    5.99
   1  -3  22    2.10    6.10
  -1  -3  22  140.47   17.87
  -1   3  22  131.55   17.03
  -3   3  22   34.40   10.08
  -3  -3  22   21.40    9.11
  -5   3  22    3.69    5.60
  -5  -3  22    5.62    5.69
   5  -3 -22    5.00    1.70
  -7   3  22   -1.76    3.94
   7  -3 -22   -0.35    1.10
  -9   3  22    7.32    1.78
  -9  -3  22    8.60    5.69
  -9   3  22    6.74    5.57
   9  -3 -22    7.78    1.97
  11  -3 -22  205.34    9.26
 -11  -3  22  217.64   18.81
 -11   3  22  252.61   19.64
 -13   3  22   -1.47    5.02
  13  -3 -22   -0.34    1.66
 -13  -3  22   -1.51    3.66
 -15  -3  22   11.41    4.89
 -15   3  22    1.38    3.80
 -17  -3  22   -1.35    3.72
 -17   3  22   -1.31    3.39
  17   3 -22    2.32    1.37
  19   3 -22    2.42    1.36
  19   3 -22    0.41    1.07
 -19   3  22   -3.77    5.15
 -19  -3  22   -5.14    5.65
  21   3 -22  133.38    6.53
  21   3 -22  139.52    8.22
 -21  -3  22  145.73   13.44
 -21   3  22  129.02   12.76
  23   3 -22   31.69    4.04
 -23   3  22   30.26    6.41
 -23  -3  22   39.10    7.55
  25   3 -22    3.72    1.89
  25  -3 -22    3.58    1.40
 -25  -3  22    7.38    4.06
 -25   3  22    1.19    3.61
  27   3 -22    1.17    1.60
  27  -3 -22   -0.49    1.41
 -27  -3  22   -1.22    3.54
  27  -3 -22    0.27    0.93
  29  -3 -22    2.53    1.67
  29   3 -22    5.01    2.30
  31  -3 -22   74.16    6.42
   4   4  22    3.86    7.07
   2  -4  22  116.72   16.00
   2   4  22  103.91   15.78
   0  -4  22   -1.97    5.97
   0   4  22   11.49    6.56
  -2  -4  22   -1.92    5.56
  -2   4  22    3.73    5.67
   4  -4 -22   13.32    2.56
  -4  -4  22    5.57    5.39
  -4   4  22   10.86    6.21
   6  -4 -22   33.10    3.85
  -6  -4  22   23.18    7.70
  -6   4  22   40.14    9.07
  -8  -4  22  145.78   16.36
   8  -4 -22  154.48    8.43
  -8   4  22  147.19   16.27
 -10  -4  22   11.65    5.91
 -10   4  22    4.90    4.97
  10  -4 -22    5.67    2.04
 -12   4  22    4.68    4.74
 -12  -4  22    8.07    5.53
  12   4 -22    4.66    1.43
  12  -4 -22    3.63    1.81
 -14  -4  22    7.62    5.04
 -14   4  22   10.23    6.00
  14   4 -22   14.88    2.38
 -16  -4  22    4.34    4.96
 -16   4  22   12.58    5.44
  16   4 -22   13.63    2.45
 -18   4  22  138.74   13.87
 -18  -4  22  124.90   13.57
  18   4 -22  134.96    7.76
 -20  -4  22    4.01    3.88
 -20   4  22   11.52    5.50
  20   4 -22   11.16    2.43
  22  -4 -22    0.41    1.30
 -22   4  22   -2.52    4.89
 -22  -4  22    2.59    4.44
  22   4 -22    1.48    1.49
  24  -4 -22    0.39    1.38
 -24   4  22    2.47    3.39
  24   4 -22   -0.53    1.76
 -26  -4  22    6.32    3.85
  26  -4 -22    6.59    1.93
 -26   4  22    8.76    4.86
  28  -4 -22   65.91    5.79
 -28  -4  22   64.48    9.65
 -28   4  22   72.03    9.84
  30  -4 -22   14.73    2.88
 -30  -4  22    7.73    4.58
  -5   5  22   27.51    8.28
  -7   5  22   -1.58    7.40
  -9   5  22   -1.55    5.11
 -11   5  22   -7.60    8.24
 -13   5  22  194.01   17.66
 -15   5  22   27.39    7.38
  17  -5 -22    8.02    2.35
 -17   5  22    1.38    4.01
 -19   5  22   26.92    6.92
  19  -5 -22   41.73    4.73
 -21   5  22    3.96    4.69
  21  -5 -22    4.47    1.93
 -23   5  22   58.98    9.37
  23  -5 -22   67.33    5.94
  25  -5 -22    7.28    2.29
  -2   0  23   -6.34    9.49
  -4   0  23    2.03    5.87
  -6   0  23   -7.67    8.24
   8   0 -23    0.15    0.86
  -8   0  23    1.82    6.86
  10   0 -23    0.27    0.99
 -10   0  23    1.67    5.09
 -12   0  23   -6.21    4.72
 -14   0  23   -1.46    3.53
 -16   0  23    1.36    3.29
 -18   0  23   -3.89    5.18
 -20   0  23    1.24    4.39
 -22   0  23   -2.46    5.03
 -24   0  23   -1.19    3.46
 -24   0  23   -0.36    0.78
  26   0 -23    1.00    1.53
  28   0 -23    2.12    1.82
  30   0 -23    4.55    2.33
  32   0 -23    0.61    1.77
   5  -1  23   71.95   14.18
   5   1  23   78.69   15.08
   3   1  23   23.33    9.09
   3  -1  23   32.87    9.64
   1   1  23   -2.25    6.84
  -1  -1  23   19.46    9.31
  -1   1  23   34.40   10.80
  -3  -1  23   22.81    9.52
  -3   1  23   30.92   10.19
  -5   1  23  107.89   16.11
  -5  -1  23  134.64   16.76
  -7  -1  23   24.48    7.54
  -7   1  23   26.22    8.43
   7   1 -23   23.80    1.59
   7  -1 -23   31.19    2.76
  -9  -1  23   14.09    6.85
  -9   1  23    8.70    5.53
   9  -1 -23   11.72    1.75
 -11   1  23    5.27    3.01
  11  -1 -23    0.21    0.87
 -11   1  23   -3.23    5.72
 -11  -1  23   -4.88    6.83
 -13  -1  23   85.16   11.99
 -13   1  23   88.83   12.50
 -15  -1  23   65.99   10.48
 -15   1  23   79.16   11.26
 -17  -1  23   18.77    5.90
 -17   1  23   15.84    5.56
 -19  -1  23    7.74    4.42
 -19   1  23    5.10    4.21
 -21   1  23   29.47    6.47
 -21  -1  23    9.88    4.81
 -23  -1  23   13.54    5.05
 -23   1  23   14.56    5.10
  25   1 -23  102.74    7.30
 -25  -1  23   89.66   10.69
 -25   1  23   84.38   10.69
  25   1 -23   90.77    4.08
  27  -1 -23   33.63    2.28
  27  -1 -23   34.70    4.28
  27   1 -23   40.23    4.65
  29  -1 -23   13.37    2.87
  29   1 -23   11.36    2.82
  31  -1 -23    2.86    2.03
   4  -2  23   11.68    8.30
   4   2  23   27.69    9.92
   2  -2  23    6.85   11.66
   2   2  23   15.82   11.34
   0   2  23  167.71   20.19
   0  -2  23  194.27   21.43
  -2  -2  23   40.11   10.44
  -2   2  23   31.29    9.20
  -4   2  23   -2.01    5.82
  -4  -2  23   -4.06    7.89
  -6   2  23    5.73    6.78
   6  -2 -23   14.16    2.28
  -8  -2  23    5.56    5.89
  -8   2  23   -1.83    5.55
   8  -2 -23    9.66    1.94
 -10   2  23  398.18   26.11
 -10  -2  23  341.29   24.23
  10  -2 -23  345.42   11.36
  12  -2 -23   73.45    4.71
 -12   2  23   66.26   11.10
 -14   2  23   14.87    5.96
 -14   2  23   20.01    2.47
 -16  -2  23   -1.44    4.75
 -16   2  23    4.19    4.25
 -16   2  23    2.82    1.09
 -18  -2  23    2.70    4.62
 -18   2  23    1.32    3.43
 -18   2  23    1.28    0.88
 -20  -2  23  213.43   16.76
 -20   2  23  190.84   15.99
 -20   2  23  193.80    6.08
 -22  -2  23   26.52    6.61
  22   2 -23   42.34    3.30
 -22   2  23   41.07    7.96
  22   2 -23   44.55    4.63
 -24  -2  23    1.27    3.29
 -24   2  23    4.93    4.23
  24   2 -23    8.35    2.34
  26  -2 -23    7.39    1.53
  26   2 -23    5.81    2.27
 -26   2  23    3.68    3.56
  28  -2 -23   18.50    3.25
  28   2 -23   17.18    3.34
  30   2 -23  177.39   10.79
  30  -2 -23  156.64    9.58
  32  -2 -23   40.75    5.02
   3  -3  23   31.30   10.04
   3   3  23   10.99    7.54
   1  -3  23   -2.19    6.96
   1   3  23    2.16    5.93
  -1  -3  23   10.64    6.47
  -1   3  23    6.28    5.08
  -3  -3  23   -4.10    9.00
  -3   3  23    2.01    7.13
  -5  -3  23   55.22   11.35
  -5   3  23   48.46   10.42
   5  -3 -23   52.18    4.57
   7  -3 -23    3.55    1.49
  -7   3  23   11.17    5.91
  -7  -3  23    1.90    6.51
   9  -3 -23    2.76    1.42
  -9  -3  23   -5.46    4.09
  -9   3  23    1.79    5.18
  11  -3 -23    1.02    1.47
 -11  -3  23    6.95    5.74
 -11   3  23    6.75    5.35
 -13   3  23   56.63   10.46
 -13  -3  23   50.30   10.16
  13  -3 -23   53.57    4.43
 -15  -3  23  197.41   17.80
 -15   3  23  190.78   17.32
  17   3 -23   40.49    4.19
 -17   3  23   41.09    8.76
 -17  -3  23   36.52    8.62
 -19  -3  23    6.94    4.41
 -19   3  23   -1.34    5.07
  19   3 -23    1.26    1.39
 -21  -3  23    5.37    4.43
 -21   3  23   13.07    4.94
  21   3 -23    5.38    1.47
  21   3 -23    5.00    1.87
  23   3 -23    3.43    1.68
 -23   3  23    2.53    3.48
 -23  -3  23    1.31    3.60
  25  -3 -23   42.06    3.69
  25   3 -23   41.51    4.82
 -25  -3  23   34.97    7.47
 -25   3  23   34.36    6.96
  27   3 -23    4.08    2.00
  27  -3 -23    6.57    1.60
 -27  -3  23    5.20    4.30
 -27   3  23   10.08    4.90
  29  -3 -23    4.12    1.77
  29   3 -23    3.16    2.17
  31  -3 -23   14.20    3.06
   2  -4  23  -12.35    7.78
   2   4  23   -2.00    7.99
   0  -4  23   -4.09    7.26
   0   4  23    1.99    6.59
  -2  -4  23    2.01    5.83
  -2   4  23   -1.96    5.67
   2  -4 -23    1.35    1.60
   4  -4 -23    3.94    1.80
  -4  -4  23    1.95    5.65
  -4   4  23    3.80    4.61
   6  -4 -23    1.28    1.51
  -6   4  23    3.67    5.83
  -6  -4  23    3.76    6.21
   8  -4 -23   12.48    2.46
  -8  -4  23   12.81    6.50
  -8   4  23    8.95    6.14
 -10  -4  23   -1.76    5.11
 -10   4  23   -1.72    5.47
  10  -4 -23   -0.41    1.31
  12  -4 -23    0.41    1.45
 -12   4  23    1.67    4.32
  12   4 -23    2.58    1.36
 -14   4  23    3.15    5.40
 -14  -4  23   -1.63    5.17
  14   4 -23    7.95    1.88
  16   4 -23   46.37    4.27
 -16  -4  23   30.98    7.70
 -16   4  23   35.91    8.28
 -18  -4  23   22.21    6.23
 -18   4  23   20.07    6.32
  18   4 -23   18.80    3.03
 -20  -4  23    1.44    4.56
 -20   4  23   -1.38    4.71
  20   4 -23    0.45    1.48
 -22   4  23   -2.67    5.74
 -22  -4  23   -1.38    4.01
  22  -4 -23    0.42    1.34
  22   4 -23    0.49    1.43
 -24   4  23    6.60    5.13
 -24  -4  23    8.16    5.43
  24  -4 -23    5.57    1.93
  24   4 -23    4.84    2.47
  26  -4 -23    9.85    2.23
 -26   4  23   10.39    4.61
 -26  -4  23    4.05    4.10
  28  -4 -23   20.22    3.33
 -28   4  23   29.01    6.75
 -28  -4  23   26.74    6.62
 -30  -4  23   -1.37    3.76
  -9   5  23   40.79    8.89
 -11   5  23   41.88    9.61
 -13   5  23   15.74    6.77
 -15   5  23  143.19   15.36
 -17   5  23   23.68    7.32
  19  -5 -23   54.25    5.49
 -19   5  23   45.79    9.07
  21  -5 -23   85.10    6.71
 -21   5  23   85.11   11.17
  23  -5 -23   13.31    2.94
 -23   5  23   10.90    5.30
  25  -5 -23   48.40    4.95
  -2   0  24   44.26   12.21
  -4   0  24    6.40    5.87
  -6   0  24    2.02    5.24
  -8   0  24  428.80   29.74
   8   0 -24  457.63   13.22
 -10   0  24 1105.56   47.72
  10   0 -24  986.63   25.57
 -12   0  24  111.67   14.39
 -14   0  24    9.40    5.56
 -16   0  24   10.32    5.41
 -18   0  24  322.85   21.27
 -20   0  24  728.90   33.82
 -22   0  24   87.77   10.90
 -24   0  24   25.77    6.27
 -26   0  24   12.66    5.06
  28   0 -24  236.84   12.07
  30   0 -24  520.43   20.34
  32   0 -24  115.33    8.63
   3  -1  24   19.47    9.21
   3   1  24   24.24    9.94
   1  -1  24   -7.08    7.49
   1   1  24   -2.35    5.70
  -1  -1  24    2.27    5.89
  -1   1  24    2.26    5.47
  -3  -1  24  352.79   28.36
  -3   1  24  426.72   30.70
  -5  -1  24  744.25   41.30
  -5   1  24  708.22   40.54
  -7  -1  24  101.39   15.24
  -7   1  24  108.80   14.83
   7  -1 -24   84.22    4.70
  -9  -1  24   16.99    7.55
  -9   1  24   13.11    6.65
   9  -1 -24   14.04    1.90
 -11   1  24   16.57    3.78
  11  -1 -24   15.43    1.96
 -11  -1  24   12.29    7.02
 -11   1  24    6.93    6.16
 -13   1  24  219.44   11.16
 -13   1  24  205.56   18.65
 -15  -1  24  673.69   34.00
 -15   1  24  647.86   33.67
 -17  -1  24   31.85    7.77
 -17   1  24   34.30    8.11
 -19  -1  24    2.76    4.56
 -19   1  24   -1.37    5.17
 -21  -1  24    2.68    4.25
 -21   1  24    1.32    3.83
 -23   1  24  363.29   22.59
 -23  -1  24  417.31   23.97
  25   1 -24  486.88   18.66
 -25  -1  24  481.85   26.22
 -25   1  24  505.20   26.60
  27   1 -24   66.71    6.10
 -27  -1  24   54.00    8.61
 -27   1  24   58.97    9.21
  29  -1 -24    4.34    2.11
  29   1 -24    5.15    2.16
  31   1 -24    3.69    2.18
  31  -1 -24    4.05    2.19
   2  -2  24  111.63   17.05
   2   2  24  112.77   17.01
   0  -2  24  122.15   18.71
   0   2  24  102.64   17.67
  -2  -2  24   -4.43    9.52
  -2   2  24    6.57    9.19
  -4  -2  24    2.13    6.47
  -4   2  24   -4.21    6.69
   6  -2 -24   21.47    2.66
  -6   2  24   10.10    6.94
  -6  -2  24   10.26    7.53
   8  -2 -24   68.51    4.62
  -8  -2  24   50.85   11.44
  -8   2  24   67.82   12.01
 -10  -2  24  449.42   29.24
 -10   2  24  444.89   29.11
  10  -2 -24  424.52   14.34
  12  -2 -24    4.73    1.58
 -12   2  24    6.79    4.67
 -12  -2  24    5.22    5.29
 -12   2  24    5.22    1.87
 -14  -2  24    8.15    5.39
 -14   2  24   15.95    6.03
 -14   2  24    9.43    2.04
 -16   2  24   44.21    3.39
 -16   2  24   36.30    7.78
 -16  -2  24   37.08    8.19
 -18   2  24  122.83    5.51
 -18   2  24  128.22   13.69
 -20   2  24  172.44    6.00
 -20  -2  24  202.40   16.78
 -20   2  24  207.29   17.13
 -22  -2  24    4.08    4.32
  22   2 -24    3.76    1.78
  22   2 -24    2.57    1.31
 -24  -2  24   -5.31    5.57
  24   2 -24    6.46    2.14
 -24   2  24   -1.31    4.51
  26   2 -24   19.82    3.47
 -26  -2  24   19.94    6.46
 -26   2  24   25.91    6.52
  28   2 -24   55.01    5.67
 -28  -2  24   61.85    9.12
 -28   2  24   63.85    9.42
  28  -2 -24   56.74    5.55
  30   2 -24  187.94   11.37
  30  -2 -24  205.71   11.13
   1  -3  24   22.78    9.80
   1   3  24   20.19    9.20
  -1  -3  24   22.23    8.66
  -1   3  24   28.38    9.40
  -3  -3  24    4.30    6.54
  -3   3  24    8.45    7.50
   5  -3 -24   20.12    2.93
  -5  -3  24   22.74    8.27
  -5   3  24   14.25    6.99
   7  -3 -24   88.79    5.93
  -7   3  24   98.45   14.80
  -7  -3  24   82.23   13.28
   9  -3 -24   47.87    4.27
  -9  -3  24   61.38   11.71
  -9   3  24   41.53   10.15
  11  -3 -24   91.71    5.88
 -11   3  24   82.99   12.66
 -13   3  24   -3.38    7.10
 -13  -3  24    1.74    5.75
  13  -3 -24    1.73    1.52
 -15  -3  24  112.93   14.73
 -15   3  24  130.96   14.54
 -17  -3  24   73.43   11.79
 -17   3  24   96.98   12.57
  19   3 -24   51.20    4.79
 -19  -3  24   48.02    9.09
 -19   3  24   47.72    9.16
  21   3 -24   56.59    5.20
 -21   3  24   55.70    9.21
 -21  -3  24   65.67   10.13
  23   3 -24    5.43    2.03
 -23   3  24    8.15    4.98
 -23  -3  24   -1.40    4.06
  25   3 -24   28.84    4.14
  25  -3 -24   24.70    2.98
 -25  -3  24   25.95    6.53
 -25   3  24   24.00    6.37
  27  -3 -24   65.93    4.65
  27   3 -24   68.73    6.41
 -27  -3  24   60.46    9.86
 -27   3  24   49.65    8.99
  29  -3 -24   30.54    4.22
  29   3 -24   24.58    4.17
 -29  -3  24   21.93    6.05
 -29   3  24   33.25    7.54
   0  -4  24   -4.25    9.94
   0   4  24   -2.07    8.06
  -2   4  24   57.27   11.75
  -2  -4  24   35.68    9.86
   4  -4 -24   36.95    4.20
  -4  -4  24   36.83    9.59
  -4   4  24   25.88    8.59
   6  -4 -24   84.69    6.42
  -6   4  24  111.85   15.14
  -6  -4  24  114.53   15.39
   8  -4 -24   35.93    4.12
  -8   4  24   41.43    9.80
  -8  -4  24   44.20   10.30
 -10  -4  24   -1.87    5.92
  10  -4 -24    1.67    1.71
 -10   4  24    3.64    6.23
 -12  -4  24  101.28   13.94
 -12   4  24   93.81   13.36
  12   4 -24   98.55    6.09
  12  -4 -24   92.04    6.60
  14   4 -24   41.86    4.04
 -14  -4  24   39.97    9.59
 -14   4  24   25.24    7.91
  16   4 -24  136.66    7.62
 -16  -4  24  140.52   15.75
 -16   4  24  119.62   14.43
  18   4 -24   36.02    4.02
 -18  -4  24   25.30    7.84
 -18   4  24   42.95    8.81
  20   4 -24    8.56    2.38
 -20   4  24   16.29    6.07
 -20  -4  24   10.70    5.43
  22   4 -24   62.97    5.69
 -22  -4  24   73.80   11.08
 -22   4  24   56.64    9.90
  24  -4 -24   39.00    4.13
 -24   4  24   46.24    9.12
 -24  -4  24   28.71    7.72
  24   4 -24   40.87    4.93
 -26  -4  24   96.92   12.25
 -26   4  24   96.33   11.78
  26  -4 -24  101.70    6.64
  26   4 -24   95.12    7.71
 -28   4  24   43.92    8.39
 -28  -4  24   33.91    7.60
 -11   5  24  108.51   14.46
 -13   5  24   64.63   11.15
 -15   5  24   -1.63    7.18
 -17   5  24    7.86    5.58
  19  -5 -24    7.02    2.43
 -19   5  24    6.06    5.56
  21  -5 -24  128.55    8.51
  23  -5 -24  133.97    8.65
  -4   0  25    2.24    5.42
  -6   0  25   -2.14    5.53
   8   0 -25    1.30    0.77
  -8   0  25    2.05    4.96
  10   0 -25   -0.44    0.79
 -10   0  25    1.93    4.33
 -12   0  25    1.79    4.93
 -14   0  25   -1.68    4.07
 -16   0  25    1.59    3.58
 -18   0  25   -1.50    2.74
 -20   0  25   -1.43    4.55
 -22   0  25   -1.38    4.39
 -24   0  25    2.72    4.32
 -26   0  25    1.35    3.49
 -28   0  25    1.34    3.01
  28   0 -25   -0.55    1.50
  30   0 -25    0.58    1.60
   1  -1  25   39.31   11.71
   1   1  25   19.54    9.25
  -1  -1  25   11.88    7.23
  -1   1  25   14.18    7.81
  -3  -1  25    4.55    5.52
  -3   1  25    2.27    5.08
  -5  -1  25    6.60    6.05
  -5   1  25   15.31    7.76
  -7   1  25  183.21   19.98
   7   1 -25  173.63    5.63
   7  -1 -25  197.03    7.75
   9  -1 -25   46.86    3.44
  -9  -1  25   42.17   10.13
  -9   1  25   47.92   11.33
  11  -1 -25   20.34    2.22
 -11  -1  25   13.13    6.44
 -11   1  25    9.31    6.39
 -13  -1  25   -1.75    7.54
 -13   1  25   -1.73    7.10
 -13   1  25    6.37    2.50
 -15  -1  25  187.07   17.88
 -15   1  25  206.43   18.57
 -15   1  25  179.35    9.86
 -17   1  25  162.52   15.99
 -17  -1  25  164.93   16.28
 -19  -1  25   26.61    7.22
 -19   1  25   58.47    9.79
 -21  -1  25   11.49    5.59
 -21   1  25    8.52    5.53
 -23   1  25    8.19    4.68
 -23  -1  25    5.53    5.07
 -25  -1  25    5.51    4.89
 -25   1  25    5.47    4.52
  25   1 -25    4.66    2.07
 -27  -1  25   93.48   11.43
  27   1 -25  105.98    7.76
 -27   1  25  119.89   12.88
 -29  -1  25   20.43    6.51
 -29   1  25   20.38    5.99
  29  -1 -25   26.50    3.95
  29   1 -25   22.59    3.90
  31  -1 -25   10.49    2.78
  31   1 -25    7.40    2.41
   0  -2  25   31.17   11.43
   0   2  25   23.70    9.97
  -2  -2  25  262.34   25.78
  -2   2  25  288.90   26.75
  -4  -2  25   46.79   11.76
  -4   2  25   37.50   10.74
   6  -2 -25   30.94    3.20
  -6   2  25   19.19    8.76
  -6  -2  25   23.75    9.51
   8  -2 -25   24.77    2.88
  -8  -2  25   30.92    9.08
  -8   2  25   36.64    9.89
 -10  -2  25  467.13   31.09
 -10   2  25  478.55   31.04
  10  -2 -25  468.68   15.44
 -12  -2  25  286.11   23.65
  12  -2 -25  310.24   11.49
 -14   2  25   45.62    4.01
 -14   2  25   47.79   10.19
 -16  -2  25   18.19    7.43
 -16   2  25   27.51    8.13
 -16   2  25   19.12    2.39
 -18   2  25   10.78    5.28
 -18   2  25    8.03    1.51
 -20  -2  25  118.13   13.29
 -20   2  25  122.68   13.47
 -22   2  25  253.56   19.18
  22   2 -25  239.65    9.56
 -24   2  25   48.30    8.45
 -24  -2  25   32.54    7.41
  24   2 -25   53.45    5.28
  26   2 -25   27.54    3.96
 -26  -2  25   21.01    6.56
 -26   2  25   16.62    5.98
  28   2 -25   33.41    4.51
 -28  -2  25   28.00    6.95
 -28   2  25   34.17    7.55
 -30  -2  25  266.12   19.51
 -30   2  25  257.98   19.17
  30  -2 -25  245.64   12.71
  30   2 -25  266.35   13.71
  -1  -3  25   -2.31    7.65
  -1   3  25   -6.82    7.51
  -3  -3  25   17.95    8.23
  -3   3  25    6.63    6.72
   5  -3 -25  212.34    9.84
  -5  -3  25  188.22   20.39
  -5   3  25  200.10   21.19
   7  -3 -25  214.22    9.92
  -7   3  25  225.82   22.21
  -7  -3  25  223.19   22.47
  -9  -3  25    2.02    5.24
  -9   3  25   -1.98    6.03
   9  -3 -25    4.30    1.83
 -11  -3  25    3.91    5.38
 -11   3  25    3.84    6.09
  11  -3 -25    4.59    1.83
  13  -3 -25   65.79    5.04
 -13  -3  25   52.03   10.46
 -13   3  25   72.18   12.68
 -15  -3  25  308.68   24.25
 -15   3  25  340.52   24.82
 -17  -3  25  263.47   21.77
 -17   3  25  264.77   21.14
  19   3 -25    7.06    2.15
 -19   3  25    7.76    5.13
 -19  -3  25   11.20    6.22
  21   3 -25    0.93    1.42
 -21  -3  25    1.53    4.43
 -21   3  25   -1.48    4.29
  23   3 -25   43.65    4.79
 -23   3  25   53.62    9.44
 -23  -3  25   29.66    7.50
  25   3 -25  212.61   11.25
 -25  -3  25  189.69   17.05
 -25   3  25  200.49   16.94
  27   3 -25  176.36   10.49
[truncated: 16,810 more chars]
